# Supplementary material for: Modular control of orchid beauty: co-expression networks orchestrate organ development and evolution in Phalaenopsis flower
Source: Plant Mol Biol. 2026 May 28;116(3):57. doi: 10.1007/s11103-026-01711-z (PMC13219088; doi:10.1007/s11103-026-01711-z)
Supplement: Supplementary file 2 — Supplementary Material S2 [file 11103_2026_1711_MOESM2_ESM.xlsx]

## Sheet: greenyellow
Functional annotation clustering
Annotation Cluster 1	Enrichment Score: 2,6778461913453366
Category	Term	Genes
KEGG_PATHWAY	peq00941:Flavonoid biosynthesis	110037298, 110038151, 110019740, 110038738, 110032785, 110024997
GOTERM_BP_DIRECT	GO:0009813~flavonoid biosynthetic process	110037298, 110019740, 110038738, 110032785
UP_SEQ_FEATURE	DOMAIN:Fe2OG dioxygenase	110037298, 110019740, 110032785
INTERPRO	IPR005123:Oxoglu/Fe-dep_dioxygenase_dom	110037298, 110019740, 110032785
INTERPRO	IPR026992:DIOX_N	110037298, 110019740, 110032785
INTERPRO	IPR027443:IPNS-like_sf	110037298, 110019740, 110032785
INTERPRO	IPR044861:IPNS-like_FE2OG_OXY	110037298, 110019740, 110032785
GOTERM_MF_DIRECT	GO:0031418~L-ascorbic acid binding	110037298, 110019740, 110032785
UP_KW_LIGAND	KW-0479~Metal-binding	110037298, 110019740, 110032785
GOTERM_MF_DIRECT	GO:0046872~metal ion binding	110036343, 110037298, 110019740, 110032432, 110032785
UP_KW_LIGAND	KW-0408~Iron	110037298, 110019740, 110032785

## Sheet: blue
Functional annotation clustering
Annotation Cluster 1	Enrichment Score: 3,671087204166816
Category	Term	Genes
GOTERM_MF_DIRECT	GO:0004565~beta-galactosidase activity	110020205, 110027802, 110025184, 110032696, 110031640, 110031334, 110032906, 110023894
GOTERM_MF_DIRECT	GO:0030246~carbohydrate binding	110021999, 110020205, 110032906, 110023894, 110027740, 110025245, 110018570, 110025184, 110027802, 110032696, 110031640, 110031334, 110038456
GOTERM_CC_DIRECT	GO:0005773~vacuole	110020627, 110020205, 110027802, 110025184, 110032696, 110031640, 110031334, 110032906, 110022575, 110026694
GOTERM_CC_DIRECT	GO:0005618~cell wall	110032815, 110020205, 110027802, 110025184, 110032696, 110031640, 110027020, 110031334, 110032906
Annotation Cluster 2	Enrichment Score: 3,301228441875865
Category	Term	Genes
KEGG_PATHWAY	peq00061:Fatty acid biosynthesis	110027975, 110038819, 110034845, 110025999, 110025757, 110021753, 110020552, 110019980, 110026372, 110038777, 110018587
GOTERM_BP_DIRECT	GO:0006633~fatty acid biosynthetic process	110027699, 110027975, 110038819, 110034845, 110025999, 110025757, 110028540, 110019980, 110038777, 110029795, 110018587
GOTERM_MF_DIRECT	GO:0004315~3-oxoacyl-[acyl-carrier-protein] synthase activity	110027975, 110038819, 110034845, 110025757, 110038777
KEGG_PATHWAY	peq00780:Biotin metabolism	110027975, 110038819, 110034845, 110025757, 110019980, 110038777
KEGG_PATHWAY	peq01212:Fatty acid metabolism	110027975, 110038819, 110034845, 110025999, 110025757, 110021753, 110020552, 110019980, 110026372, 110038777, 110018587
Annotation Cluster 3	Enrichment Score: 2,0439984049693294
Category	Term	Genes
GOTERM_CC_DIRECT	GO:0000148~1,3-beta-D-glucan synthase complex	110039311, 110022574, 110035236, 110036674
GOTERM_BP_DIRECT	GO:0006075~(1->3)-beta-D-glucan biosynthetic process	110039311, 110022574, 110035236, 110036674
GOTERM_MF_DIRECT	GO:0003843~1,3-beta-D-glucan synthase activity	110039311, 110022574, 110035236, 110036674
Annotation Cluster 4	Enrichment Score: 1,7757949242957123
Category	Term	Genes
GOTERM_MF_DIRECT	GO:0016747~acyltransferase activity, transferring groups other than amino-acyl groups	110017845, 110031429, 110027699, 110025885, 110037672, 110017991, 110028540, 110026373, 110031790, 110032010, 110018302, 110029795
GOTERM_BP_DIRECT	GO:0019748~secondary metabolic process	110017845, 110037672, 110017991, 110026373, 110032010
GOTERM_MF_DIRECT	GO:0004185~serine-type carboxypeptidase activity	110020627, 110017845, 110037672, 110017991, 110026373, 110032010, 110026694
Annotation Cluster 5	Enrichment Score: 1,4420677186398843
Category	Term	Genes
GOTERM_BP_DIRECT	GO:0006821~chloride transport	110029877, 110021727, 110031679, 110027160
GOTERM_MF_DIRECT	GO:0005247~voltage-gated chloride channel activity	110029877, 110021727, 110031679, 110027160
GOTERM_CC_DIRECT	GO:0043231~intracellular membrane-bounded organelle	110029877, 110031679, 110027160, 110026231, 110032133, 110031584

## Sheet: turquoise
Functional annotation clustering
Annotation Cluster 1	Enrichment Score: 1,6107834693106031
Category	Term	Genes
GOTERM_CC_DIRECT	GO:0010008~endosome membrane	110028557, 110032394, 110029427, 110023127, 110020653, 110027587
GOTERM_BP_DIRECT	GO:0033674~positive regulation of kinase activity	110032394, 110023127, 110027587
GOTERM_CC_DIRECT	GO:0070772~PAS complex	110032394, 110023127, 110027587
GOTERM_BP_DIRECT	GO:0006661~phosphatidylinositol biosynthetic process	110032394, 110023127, 110027587
Annotation Cluster 2	Enrichment Score: 1,5454102000515408
Category	Term	Genes
GOTERM_BP_DIRECT	GO:0035556~intracellular signal transduction	110021607, 110034010, 110024528, 110024547, 110021894, 110023204, 110020533, 110039192, 110028695, 110027874, 110021086, 110030534, 110024196, 110026504, 110025073, 110034116, 110018540, 110033385, 110031572
GOTERM_MF_DIRECT	GO:0005516~calmodulin binding	110021086, 110037772, 110030534, 110034010, 110024196, 110026504, 110025073, 110037317, 110019215, 110020680, 110028695, 110023331
GOTERM_BP_DIRECT	GO:0018105~peptidyl-serine phosphorylation	110034010, 110023742, 110021202, 110028695, 110027874, 110021086, 110030534, 110024196, 110026504, 110025073, 110038109, 110026806, 110031572
GOTERM_MF_DIRECT	GO:0004683~calcium/calmodulin-dependent protein kinase activity	110021086, 110030534, 110034010, 110024196, 110026504, 110025073, 110028695
GOTERM_MF_DIRECT	GO:0009931~calcium-dependent protein serine/threonine kinase activity	110021086, 110030534, 110034010, 110024196, 110026504, 110025073, 110028695
GOTERM_BP_DIRECT	GO:0046777~protein autophosphorylation	110021086, 110030534, 110034010, 110024196, 110026504, 110025073, 110038109, 110028695

## Sheet: brown
Functional annotation clustering
Annotation Cluster 1	Enrichment Score: 11,143154085750991
Category	Term	Genes
GOTERM_MF_DIRECT	GO:0030527~structural constituent of chromatin	1174717233, 1174717387, 1174716852, 1174717456, 1174717588, 1174716752, 1174716724, 1174717218, 1174717340, 1174717560, 1174717483, 1174508750
GOTERM_CC_DIRECT	GO:0000786~nucleosome	1174717233, 1174717387, 1174716852, 1174717456, 1174717588, 1174716752, 1174716724, 1174717218, 1174508750, 1174717340, 1174717560, 1174717483, 1174717174
GOTERM_MF_DIRECT	GO:0046982~protein heterodimerization activity	1174717233, 1174717387, 1174717456, 1174717588, 1174716752, 1174716724, 1174717218, 1174717340, 1174717560, 1174717483, 1174508750
GOTERM_BP_DIRECT	GO:0006334~nucleosome assembly	1174717387, 1174716852, 1174717456, 1174717588, 1174717218, 1174717560, 1174717483, 1174717340, 1174717174, 1174508750
GOTERM_MF_DIRECT	GO:0003677~DNA binding	1174717289, 1174717233, 1174717387, 1174717588, 1174717456, 1174716752, 1174717539, 1174716724, 1174716714, 1174717427, 1174717218, 1174508750, 488508273, 488508253, 1174717560, 1174717483, 1174717340, 1174716250, 1174717075
Annotation Cluster 2	Enrichment Score: 7,56832669553713
Category	Term	Genes
GOTERM_MF_DIRECT	GO:0003735~structural constituent of ribosome	1174716992, 1174716831, 1174717369, 1174717589, 1174717588, 1174717423, 1174717500, 1174717104, 1174716752, 1174716312, 1174717549, 1174716315, 1174545744, 1174716372, 1174717361, 1174717399, 1174716860, 1174717178, 1174717111, 1174716286, 1174716660, 1174717314, 1174717313, 1174716367, 1174716900, 1174716805, 1174518610, 1174717350
GOTERM_CC_DIRECT	GO:0005840~ribosome	1174716992, 1174717399, 1174716860, 1174717178, 1174716286, 1174716660, 1174716831, 1174717314, 1174717589, 1174717313, 1174717588, 1174717423, 1174717104, 1174716752, 1174716312, 1174716367, 1174716900, 1174717549, 1174716315, 1174716805, 1174545744, 1174716372, 1174717350, 1174717361
KEGG_PATHWAY	peq03010:Ribosome	1174716992, 1174716831, 1174717369, 1174717589, 1174717588, 1174717423, 1174717500, 1174717104, 1174716752, 1174716312, 1174716315, 1174545744, 1174716372, 1174717361, 1174717040, 1174717399, 1174716860, 1174717178, 1174717111, 1174716286, 1174716660, 1174717314, 1174717313, 1174716367, 1174716900, 1174716805, 1174518610, 1174717350
GOTERM_BP_DIRECT	GO:0006412~translation	1174717399, 1174716860, 1174716992, 1174716286, 1174716660, 1174716831, 1174717589, 1174717369, 1174717500, 1174717313, 1174717423, 1174716312, 1174716752, 1174716900, 1174717549, 1174716315, 1174716805, 1174545744, 1174518610, 1174717350, 1174717361, 1174716372
GOTERM_CC_DIRECT	GO:0022625~cytosolic large ribosomal subunit	1174716992, 1174717178, 1174717111, 1174716286, 1174716831, 1174717314, 1174717104, 1174717588, 1174717423, 1174716367, 1174716315, 1174716805, 1174717350, 1174717361
Annotation Cluster 3	Enrichment Score: 6,329153314213584
Category	Term	Genes
GOTERM_MF_DIRECT	GO:0003777~microtubule motor activity	1174511935, 1174717588, 1174716851, 1174716367, 1174543397, 1174717427, 1174717558, 1174717450
GOTERM_BP_DIRECT	GO:0007018~microtubule-based movement	1174717399, 1174511935, 1174717588, 1174716851, 1174716367, 1174543397, 1174717427, 1174717558, 1174717450
GOTERM_MF_DIRECT	GO:0008017~microtubule binding	1174717399, 1174717561, 1174511935, 1174717588, 1174716851, 1174716367, 1174716752, 1174543397, 1174717416, 1174717427, 1174717558, 1174716936, 1174717450
KEGG_PATHWAY	peq04814:Motor proteins	1174717399, 1174716385, 1174717588, 1174716367, 1174543397, 1174717070, 1174717427, 1174717558, 1174717129, 1174717450
Annotation Cluster 4	Enrichment Score: 3,2855723193950106
Category	Term	Genes
GOTERM_BP_DIRECT	GO:0000727~double-strand break repair via break-induced replication	1174717588, 1174716752, 1174543891, 1174716481, 1174716805, 1174717040
GOTERM_CC_DIRECT	GO:0042555~MCM complex	1174717588, 1174716752, 1174543891, 1174716481, 1174716805, 1174717040
GOTERM_BP_DIRECT	GO:0006260~DNA replication	1174717520, 1174717122, 1174717588, 1174716752, 1174717539, 1174543891, 1174716481, 1174717040
GOTERM_MF_DIRECT	GO:0017116~single-stranded DNA helicase activity	1174717588, 1174716752, 1174543891, 1174716481, 1174717040
KEGG_PATHWAY	peq03030:DNA replication	1174717588, 1174716752, 1174717539, 1174543891, 1174716481, 1174716805, 1174717040
GOTERM_BP_DIRECT	GO:0006271~DNA strand elongation involved in DNA replication	1174717588, 1174716752, 1174543891
GOTERM_BP_DIRECT	GO:1902975~mitotic DNA replication initiation	1174716752, 1174543891, 1174716481
GOTERM_MF_DIRECT	GO:0003697~single-stranded DNA binding	1174717588, 1174716752, 1174543891, 1174716481, 1174716805, 1174717040
GOTERM_BP_DIRECT	GO:0006270~DNA replication initiation	1174717588, 1174716805, 1174717040
Annotation Cluster 5	Enrichment Score: 2,6430002132374075
Category	Term	Genes
GOTERM_CC_DIRECT	GO:0000307~cyclin-dependent protein kinase holoenzyme complex	1174717388, 1174717366, 1174717516, 1174514273, 1174717494, 1174716805, 1174717293
GOTERM_BP_DIRECT	GO:0044772~mitotic cell cycle phase transition	1174717388, 1174717366, 1174717516, 1174716805, 1174717293
GOTERM_MF_DIRECT	GO:0016538~cyclin-dependent protein serine/threonine kinase regulator activity	1174717388, 1174717366, 1174717516, 1174716805, 1174717293
GOTERM_BP_DIRECT	GO:0000079~regulation of cyclin-dependent protein serine/threonine kinase activity	1174717388, 1174717366, 1174717516, 1174716805, 1174717293

## Sheet: green
Functional annotation clustering
Annotation Cluster 1	Enrichment Score: 17,3398766233767
Category	Term	Genes
GOTERM_MF_DIRECT	GO:0003735~structural constituent of ribosome	110022509, 110026491, 110025283, 110020522, 110021532, 110028971, 110019072, 110027687, 110027666, 110028537, 110022140, 110025602, 110031326, 110027946, 110025903, 110030054, 110031983, 110018501, 110019755, 110034034, 110039128, 110031386, 110031170, 110021725, 110039451, 110020776, 110039352, 110033270, 110022535, 110030916, 110039193, 110022675, 110028981, 110022990, 110027753, 110024052, 110…
GOTERM_CC_DIRECT	GO:0005840~ribosome	110026491, 110025283, 110020522, 110021532, 110028971, 110019072, 110027687, 110027666, 110028537, 110022140, 110025602, 110031326, 110025903, 110030054, 110031983, 110018501, 110019755, 110034034, 110039128, 110031386, 110031170, 110021725, 110039451, 110020776, 110039352, 110033270, 110022535, 110030916, 110039193, 110022675, 110027753, 110024052, 110033635, 110030329, 110030967, 110025659, 110…
KEGG_PATHWAY	peq03010:Ribosome	110026491, 110025283, 110020522, 110021532, 110028971, 110019072, 110027687, 110027666, 110028537, 110022140, 110025602, 110031326, 110027946, 110025903, 110030054, 110031983, 110018501, 110019755, 110034034, 110039128, 110031386, 110031170, 110021725, 110039451, 110020776, 110039352, 110033270, 110022535, 110030916, 110039193, 110022675, 110028981, 110022990, 110027753, 110024052, 110033635, 110…
GOTERM_BP_DIRECT	GO:0006412~translation	110026491, 110025283, 110021532, 110028971, 110019072, 110027687, 110028537, 110025602, 110025903, 110030054, 110031983, 110018501, 110019755, 110034034, 110039128, 110031386, 110021725, 110039451, 110020776, 110039352, 110022535, 110030916, 110039193, 110028981, 110022990, 110027753, 110023262, 110025000, 110024052, 110033635, 110030329, 110030967, 110030185
GOTERM_CC_DIRECT	GO:0022627~cytosolic small ribosomal subunit	110021725, 110039352, 110020522, 110025283, 110039193, 110028981, 110027753, 110019072, 110024052, 110030967, 110027946, 110025903, 110033411, 110030185, 110019755, 110018501, 110039128
GOTERM_CC_DIRECT	GO:0022625~cytosolic large ribosomal subunit	110022509, 110031170, 110033270, 110026491, 110022535, 110030916, 110022675, 110027687, 110027666, 110028537, 110025602, 110033635, 110031326, 110025659, 110031983, 110036227, 110031386
Annotation Cluster 2	Enrichment Score: 6,267241062913318
Category	Term	Genes
GOTERM_MF_DIRECT	GO:0140662~ATP-dependent protein folding chaperone	110021700, 110027277, 110029206, 110025895, 110025930, 110023392, 110019053, 110034716, 110018783, 110031420, 110032974, 110036523, 110037202
GOTERM_MF_DIRECT	GO:0051082~unfolded protein binding	110039473, 110021700, 110027277, 110029206, 110025895, 110025930, 110023392, 110019053, 110034716, 110018783, 110032974, 110036523, 110037202
GOTERM_CC_DIRECT	GO:0005832~chaperonin-containing T-complex	110029206, 110025895, 110023392, 110018783, 110032974, 110037202
GOTERM_MF_DIRECT	GO:0016887~ATP hydrolysis activity	110038026, 110021700, 110022854, 110028660, 110027277, 110029206, 110025895, 110025930, 110030665, 110024591, 110023392, 110019053, 110034716, 110018783, 110032974, 110038009, 110030367, 110036523, 110037202
GOTERM_BP_DIRECT	GO:0006457~protein folding	110029206, 110025895, 110025930, 110023392, 110031898, 110018783, 110032974, 110027277, 110037202
Annotation Cluster 3	Enrichment Score: 2,519410238625406
Category	Term	Genes
GOTERM_BP_DIRECT	GO:0042026~protein refolding	110019053, 110039473, 110034716, 110021700, 110031420, 110036523
GOTERM_BP_DIRECT	GO:0034620~cellular response to unfolded protein	110019053, 110034716, 110021700, 110036523
GOTERM_MF_DIRECT	GO:0031072~heat shock protein binding	110019053, 110034716, 110021700, 110036523
GOTERM_MF_DIRECT	GO:0051787~misfolded protein binding	110019053, 110034716, 110021700, 110036523
GOTERM_BP_DIRECT	GO:0051085~chaperone cofactor-dependent protein refolding	110019053, 110034716, 110021700, 110036523
Annotation Cluster 4	Enrichment Score: 1,8921695645987724
Category	Term	Genes
GOTERM_CC_DIRECT	GO:0005874~microtubule	110034729, 110022085, 110028660, 110028773, 110021178, 110023784
GOTERM_MF_DIRECT	GO:0005200~structural constituent of cytoskeleton	110034729, 110022085, 110028773, 110023784
GOTERM_BP_DIRECT	GO:0000226~microtubule cytoskeleton organization	110034729, 110022085, 110027044, 110028773, 110023784
GOTERM_MF_DIRECT	GO:0005525~GTP binding	110034729, 110023262, 110039278, 110025000, 110022085, 110034027, 110028773, 110021178, 110023784, 110030343
GOTERM_BP_DIRECT	GO:0000278~mitotic cell cycle	110034729, 110022085, 110028773, 110023784
KEGG_PATHWAY	peq04814:Motor proteins	110022085, 110037514, 110028773, 110023784, 110032033
KEGG_PATHWAY	peq04145:Phagosome	110022085, 110028773, 110023784

## Sheet: tan
Functional annotation clustering
Annotation Cluster 1	Enrichment Score: 2,8271893574809575
Category	Term	Genes
KEGG_PATHWAY	peq01200:Carbon metabolism	110031439, 110033351, 110026899, 110018294, 110018947, 110030192, 110039153, 110023535, 110018296, 110032175, 110037744
KEGG_PATHWAY	peq00630:Glyoxylate and dicarboxylate metabolism	110031439, 110030192, 110039153, 110023535, 110032175
KEGG_PATHWAY	peq01110:Biosynthesis of secondary metabolites	110031439, 110026899, 110018294, 110036627, 110030192, 110039153, 110023535, 110036304, 110037888, 110032175, 110032486

## Sheet: red
Functional annotation clustering
Annotation Cluster 1	Enrichment Score: 7,0439072177758
Category	Term	Genes
GOTERM_BP_DIRECT	GO:0006412~translation	110033062, 110034096, 110039198, 110024504, 110022225, 110023587, 110020373, 110026994, 110025234, 110025521, 110027415, 110025152, 110024182, 110031108, 110032389, 110038637, 110031621, 110031551
KEGG_PATHWAY	peq03010:Ribosome	110033062, 110034096, 110039198, 110024504, 110022225, 110023587, 110020373, 110026994, 110025234, 110025521, 110027415, 110025152, 110024182, 110031108, 110032389, 110038637, 110031621, 110031551
GOTERM_MF_DIRECT	GO:0003735~structural constituent of ribosome	110033062, 110034096, 110039198, 110024504, 110022225, 110023587, 110020373, 110026994, 110025234, 110025521, 110027415, 110025152, 110024182, 110031108, 110032389, 110038637, 110031621, 110031551
GOTERM_CC_DIRECT	GO:0005840~ribosome	110033062, 110034096, 110039198, 110024504, 110022225, 110023587, 110020373, 110026994, 110025234, 110025521, 110027415, 110025152, 110031108, 110038637, 110031621, 110031551
Annotation Cluster 2	Enrichment Score: 2,272350573105222
Category	Term	Genes
GOTERM_BP_DIRECT	GO:0016102~diterpenoid biosynthetic process	110031645, 110031554, 110030130, 110031555
GOTERM_MF_DIRECT	GO:0010333~terpene synthase activity	110031645, 110031554, 110030130, 110031555
GOTERM_MF_DIRECT	GO:0000287~magnesium ion binding	110031645, 110031554, 110030130, 110031555, 110022808

## Sheet: purple
Functional annotation clustering
Annotation Cluster 1	Enrichment Score: 15,221539785134963
Category	Term	Genes
KEGG_PATHWAY	peq00195:Photosynthesis	110035045, 110039123, 110039274, 110029064, 110029882, 110026133, 110027312, 110029437, 110029216, 110032207, 110030823, 110032841, 110034404, 110032962, 110018373, 110033534, 110036875, 110039413
GOTERM_BP_DIRECT	GO:0015979~photosynthesis	110039123, 110020028, 110029064, 110028095, 110029882, 110026133, 110027312, 110029437, 110029216, 110032207, 110032841, 110034404, 110032962, 110033534, 110036875
GOTERM_CC_DIRECT	GO:0009522~photosystem I	110039123, 110032207, 110029064, 110032841, 110034404, 110032962, 110036875, 110027312
Annotation Cluster 2	Enrichment Score: 5,913138320462249
Category	Term	Genes
GOTERM_BP_DIRECT	GO:0009768~photosynthesis, light harvesting in photosystem I	110019911, 110021645, 110021597, 110031686, 110028982, 110031670, 110038656
KEGG_PATHWAY	peq00196:Photosynthesis - antenna proteins	110019911, 110021645, 110021597, 110031686, 110028982, 110031670, 110038656
GOTERM_BP_DIRECT	GO:0009416~response to light stimulus	110019911, 110021645, 110021597, 110031686, 110028982, 110031670, 110038656
GOTERM_CC_DIRECT	GO:0010287~plastoglobule	110019911, 110021597, 110031686, 110031670
GOTERM_CC_DIRECT	GO:0009941~chloroplast envelope	110019911, 110031686, 110031670
Annotation Cluster 3	Enrichment Score: 2,329186118188956
Category	Term	Genes
KEGG_PATHWAY	peq00710:Carbon fixation by Calvin cycle	110039401, 110028778, 110028925, 110020784, 110036777, 110024323, 110028786
KEGG_PATHWAY	peq00030:Pentose phosphate pathway	110039401, 110028778, 110028925, 110026286, 110024323, 110028786
GOTERM_BP_DIRECT	GO:0006098~pentose-phosphate shunt	110028778, 110028925, 110028786
KEGG_PATHWAY	peq01200:Carbon metabolism	110039401, 110028778, 110028925, 110020784, 110036777, 110024323, 110028786
KEGG_PATHWAY	peq01230:Biosynthesis of amino acids	110039401, 110028778, 110028925, 110024323, 110028786

## Sheet: black
Functional annotation clustering
Annotation Cluster 1	Enrichment Score: 2,718449164601482
Category	Term	Genes
KEGG_PATHWAY	peq00960:Tropane, piperidine and pyridine alkaloid biosynthesis	110028074, 110036307, 110031389, 110019341, 110021265
KEGG_PATHWAY	peq00950:Isoquinoline alkaloid biosynthesis	110036307, 110019341, 110027562, 110021265
KEGG_PATHWAY	peq00360:Phenylalanine metabolism	110031047, 110036307, 110019341, 110021265
KEGG_PATHWAY	peq00350:Tyrosine metabolism	110036307, 110019341, 110027562, 110021265
Annotation Cluster 2	Enrichment Score: 2,3422740975096628
Category	Term	Genes
GOTERM_BP_DIRECT	GO:2000032~regulation of secondary shoot formation	110027569, 110020931, 110029130, 110024731, 110022572
INTERPRO	IPR005333:Transcription_factor_TCP	110027569, 110020931, 110029130, 110024731, 110022572
INTERPRO	IPR017887:TF_TCP_subgr	110027569, 110020931, 110029130, 110024731, 110022572
UP_SEQ_FEATURE	DOMAIN:TCP	110027569, 110020931, 110029130, 110024731, 110022572
UP_KW_BIOLOGICAL_PROCESS	KW-0804~Transcription	110027569, 110020931, 110029130, 110029054, 110024731, 110022572
UP_KW_BIOLOGICAL_PROCESS	KW-0805~Transcription regulation	110027569, 110020931, 110029130, 110029054, 110024731, 110022572
GOTERM_MF_DIRECT	GO:0043565~sequence-specific DNA binding	110027569, 110028935, 110020931, 110029130, 110035317, 110024731, 110022572
UP_SEQ_FEATURE	COMPBIAS:Basic and acidic residues	110020931, 110029130, 110024731, 110022572
UP_SEQ_FEATURE	REGION:Disordered	110027569, 110020931, 110029130, 110024731, 110022572
Annotation Cluster 3	Enrichment Score: 2,1299864522216283
Category	Term	Genes
GOTERM_BP_DIRECT	GO:0006633~fatty acid biosynthetic process	110019965, 110029416, 110027349, 110027560, 110025572
KEGG_PATHWAY	peq00062:Fatty acid elongation	110019965, 110029416, 110027349, 110027560
GOTERM_MF_DIRECT	GO:0016747~acyltransferase activity, transferring groups other than amino-acyl groups	110019965, 110029416, 110027349, 110017843, 110027560
KEGG_PATHWAY	peq04626:Plant-pathogen interaction	110019965, 110029416, 110027349, 110027560, 110035587

## Sheet: magenta
Functional annotation clustering
Annotation Cluster 1	Enrichment Score: 3,538454632878547
Category	Term	Genes
GOTERM_BP_DIRECT	GO:0042546~cell wall biogenesis	110024609, 110024608, 110024607, 110023537, 110023522
GOTERM_MF_DIRECT	GO:0016762~xyloglucan:xyloglucosyl transferase activity	110024609, 110024608, 110024607, 110023537, 110023522
GOTERM_BP_DIRECT	GO:0010411~xyloglucan metabolic process	110024609, 110024608, 110024607, 110023537, 110023522
GOTERM_CC_DIRECT	GO:0048046~apoplast	110024609, 110024608, 110024607, 110023537, 110023522
GOTERM_CC_DIRECT	GO:0005618~cell wall	110024609, 110024608, 110024607, 110023537, 110023522
KEGG_PATHWAY	peq04075:Plant hormone signal transduction	110034030, 110024609, 110024608, 110024607, 110018617, 110023537, 110021675, 110023522
GOTERM_MF_DIRECT	GO:0004553~hydrolase activity, hydrolyzing O-glycosyl compounds	110024609, 110024608, 110024607, 110023537, 110023522

[truncated: 1 more sheets: cyan]
