# Supplementary material for: Modular control of orchid beauty: co-expression networks orchestrate organ development and evolution in Phalaenopsis flower
Source: Plant Mol Biol. 2026 May 28;116(3):57. doi: 10.1007/s11103-026-01711-z (PMC13219088; doi:10.1007/s11103-026-01711-z)
Supplement: Supplementary file 3 — Supplementary Material S5 [file 11103_2026_1711_MOESM3_ESM.xlsx]

## Sheet: DIV(LOC110018269)
Holm-Sidak's multiple comparisons test	Predicted (LS) mean diff,	Significant?	Summary	Adjusted P Value
DIV(LOC110018269)
Te_in vs. Callus	-0.8925	-2,060 to 0,2752	No	ns
Te_in vs. Lat_lob	-1.758	-2,926 to -0,5907	Yes	**
Te_in vs. Cent_lob	0.1076	-1,060 to 1,275	No	ns

## Sheet: MADS4
Holm-Sidak's multiple comparisons test	Predicted (LS) mean diff,	Significant?	Summary	Adjusted P Value
MADS4
Te_in vs. Callus	-8.808	Yes	****	<0,0001
Te_in vs. Lat_lob	-18.83	Yes	****	<0,0001
Te_in vs. Cent_lob	-1.901	No	ns	0.111

## Sheet: MADS3
Holm-Sidak's multiple comparisons test	Predicted (LS) mean diff,	Significant?	Summary	Adjusted P Value
MADS3
Te_in vs. Callus	-6.347	Yes	****	<0,0001
Te_in vs. Lat_lob	-4.308	Yes	***	0.0005
Te_in vs. Cent_lob	-1.346	No	ns	0.2048

## Sheet: CIN8
Holm-Sidak's multiple comparisons test	Predicted (LS) mean diff,	Significant?	Summary	Adjusted P Value
CIN8
Te_in vs. Callus	-0.5117	No	ns	0.3564
Te_in vs. Lat_lob	-1.376	Yes	**	0.0092
Te_in vs. Cent_lob	-0.695	No	ns	0.1803

## Sheet: MADS6
Holm-Sidak's multiple comparisons test	Predicted (LS) mean diff,	Significant?	Summary	Adjusted P Value
MADS6
Te_in vs. Callus	-3.963	Yes	*	0.0121
Te_in vs. Lat_lob	-1.399	No	ns	0.5178
Te_in vs. Cent_lob	-0.5747	No	ns	0.8831

## Sheet: RAD4
Holm-Sidak's multiple comparisons test	Predicted (LS) mean diff,	Significant?	Summary	Adjusted P Value
RAD4
Te_in vs. Callus	0.4567	No	ns	0.4178
Te_in vs. Lat_lob	-0.5298	No	ns	0.4178
Te_in vs. Cent_lob	-3.13	Yes	****	<0,0001

## Sheet: RAD3
Holm-Sidak's multiple comparisons test	Predicted (LS) mean diff,	Significant?	Summary	Adjusted P Value
RAD3
Te_in vs. Callus	-2.565	Yes	***	0.0008
Te_in vs. Lat_lob	-0.5981	No	ns	0.2481
Te_in vs. Cent_lob	0.1864	No	ns	0.6266
