# Supplementary material for: Modular control of orchid beauty: co-expression networks orchestrate organ development and evolution in Phalaenopsis flower
Source: Plant Mol Biol. 2026 May 28;116(3):57. doi: 10.1007/s11103-026-01711-z (PMC13219088; doi:10.1007/s11103-026-01711-z)
Supplement: Supplementary file 4 — Supplementary Material S3 [file 11103_2026_1711_MOESM4_ESM.xlsx]

## Sheet: primer
Gene	Fw 5'-3'	Rev 5'-3'
MADS4	GATCTTCGCCTCGCTTGATA	ACCACAGAATCACACATAGCA
DIVARICATA-like (LOC110018269)	GTGGCAATTGGACTCAGCAA	AAGAGCTGTAACCGGGGAAA
MADS6	ATGAGAGAACTCGACATCGGC	CCCTGCAAGTTGGGCTGAAT
MADS3	ATTTCGTACCCAACCAAGCC	TGCAGTGCTAGACCCTACTT
RADIALIS-like 4 (LOC110031734)	GGCGAAAGAGGACAAGGAGT	GTAGTTGGGAAAGGGGACGA
CIN8 (LOC110022288)	GACTCGGCTATGATCGTCCA	CCATAGCGTTCCTTGAAGCC
MADS7 (LOC110032610)	AAACCCCGGATCCCTTGTAG	ATTTGCCTGCTGTGCTCTTT
RADIALIS-like 3 (LOC110035579)	AAATAGCTCGCTTCGTTGGC	GGTTAGCAGCCGAGGTAGAA
LOC110037298	CTTCAAGATCAAGTCGGCGG	GATACCCTCCTCCATCACCG
LOC110038151	GGGGTGGTGAGGAAGATGAA	ATCACTGCCTCCACCATTGA
LOC110019740	GCGGTGTTGAGATCCCAATC	TAGCCCTGTATCTGTCCCCT
LOC110038738	AGAAGGCTGCTTGGGAGTTC	GTCCGGATGCTCGAAAAGGA
LOC110024997	AGGTTACTGCGATGGTGGAA	AGATGCGCCGAATTTGAGAC
LOC110036343	GCAATGCAACACCCTTGATG	CCACTTTCCTCAACCACAGC
LOC110032432	TGAGAAGGTTGAGGTGGATGG	CTTGCACTAGCGTAGGCATTT
18s	TTAGGCCACGGAAGTTTGAG	ACACTTCACCGGACCATTCAA
