# Supplementary material for: Modular control of orchid beauty: co-expression networks orchestrate organ development and evolution in Phalaenopsis flower
Source: Plant Mol Biol. 2026 May 28;116(3):57. doi: 10.1007/s11103-026-01711-z (PMC13219088; doi:10.1007/s11103-026-01711-z)
Supplement: Supplementary file 5 — Supplementary Material S1 [file 11103_2026_1711_MOESM5_ESM.xlsx]

## Sheet: grey
	Symbol	description	other_designations
grey	LOC110017848	uncharacterized LOC110017848	uncharacterized protein LOC110017848
grey	LOC110017876	membrane protein of ER body-like protein	membrane protein of ER body-like protein
grey	LOC110017889	uncharacterized LOC110017889	uncharacterized protein LOC110017889
grey	LOC110018795	sorbitol dehydrogenase-like	sorbitol dehydrogenase-like
grey	LOC110018951	squamosa promoter-binding-like protein 18	squamosa promoter-binding-like protein 18
grey	LOC110019663	protein KINESIN LIGHT CHAIN-RELATED 2-like	LOW QUALITY PROTEIN: protein KINESIN LIGHT CHAIN-RELATED 2-like
grey	LOC110019762	uncharacterized LOC110019762	LOW QUALITY PROTEIN: uncharacterized protein LOC110019762
grey	LOC110020652	dehydrodolichyl diphosphate synthase complex subunit NUS1	dehydrodolichyl diphosphate synthase complex subunit NUS1
grey	LOC110021019	probable serine/threonine-protein kinase PBL8	probable serine/threonine-protein kinase PBL8
grey	LOC110021044	ribonuclease 1-like	ribonuclease 1-like
grey	LOC110021163	WRKY transcription factor 42-like	LOW QUALITY PROTEIN: WRKY transcription factor 42-like
grey	LOC110021274	ACT domain-containing protein DS12, chloroplastic-like	ACT domain-containing protein DS12, chloroplastic-like
grey	LOC110021924	3-phosphoshikimate 1-carboxyvinyltransferase 2	3-phosphoshikimate 1-carboxyvinyltransferase 2
grey	LOC110022143	uncharacterized LOC110022143	uncharacterized protein LOC110022143
grey	LOC110022365	omega-hydroxypalmitate O-feruloyl transferase	omega-hydroxypalmitate O-feruloyl transferase
grey	LOC110022380	clathrin interactor EPSIN 2-like	clathrin interactor EPSIN 2-like
grey	LOC110022438	fructose-bisphosphate aldolase 1, cytoplasmic-like	fructose-bisphosphate aldolase 1, cytoplasmic-like
grey	LOC110022556	putative lipoxygenase 5	putative lipoxygenase 5
grey	LOC110022747	B2 protein	B2 protein
grey	LOC110022867	probable ADP-ribosylation factor GTPase-activating protein AGD6	probable ADP-ribosylation factor GTPase-activating protein AGD6
grey	LOC110023161	uncharacterized LOC110023161	uncharacterized protein LOC110023161
grey	LOC110023971	probable beta-D-xylosidase 7	probable beta-D-xylosidase 7
grey	LOC110024041	methionine gamma-lyase	methionine gamma-lyase
grey	LOC110024159	glutelin type-A 1-like	glutelin type-A 1-like
grey	LOC110024213	protein NETWORKED 1A-like	LOW QUALITY PROTEIN: protein NETWORKED 1A-like
grey	LOC110024770	uncharacterized LOC110024770	uncharacterized protein LOC110024770
grey	LOC110024846	uncharacterized LOC110024846	uncharacterized protein LOC110024846
grey	LOC110025063	salicylic acid-binding protein 2-like	salicylic acid-binding protein 2-like
grey	LOC110025088	uncharacterized LOC110025088	uncharacterized protein LOC110025088
grey	LOC110025194	mitogen-activated protein kinase kinase kinase NPK1-like	mitogen-activated protein kinase kinase kinase NPK1-like
grey	LOC110025588	intracellular protein transport protein USO1-like	intracellular protein transport protein USO1-like
grey	LOC110026060	uncharacterized LOC110026060	uncharacterized protein LOC110026060
grey	LOC110026288	S-norcoclaurine synthase 1-like	S-norcoclaurine synthase 1-like
grey	LOC110026682	magnesium-chelatase subunit ChlH, chloroplastic	LOW QUALITY PROTEIN: magnesium-chelatase subunit ChlH, chloroplastic
grey	LOC110026689	heat stress transcription factor B-4b-like	heat stress transcription factor B-4b-like
grey	LOC110028080	uncharacterized protein C24B11.05-like	uncharacterized protein C24B11.05-like
grey	LOC110028207	BAG family molecular chaperone regulator 2-like	BAG family molecular chaperone regulator 2-like
grey	LOC110028456	WEB family protein At2g38370-like	WEB family protein At2g38370-like
grey	LOC110028711	protein G1-like1	protein G1-like1
grey	LOC110029104	hydroxymethylglutaryl-CoA synthase	hydroxymethylglutaryl-CoA synthase
grey	LOC110029157	ABC transporter C family member 2-like	ABC transporter C family member 2-like
grey	LOC110029362	uncharacterized LOC110029362	uncharacterized protein LOC110029362
grey	LOC110029606	major antigen-like	major antigen-like
grey	LOC110029984	RING-H2 finger protein ATL2-like	RING-H2 finger protein ATL2-like
grey	LOC110030276	filament-like plant protein 3	LOW QUALITY PROTEIN: filament-like plant protein 3
grey	LOC110030299	glucose-1-phosphate adenylyltransferase small subunit, chloroplastic/amyloplastic	glucose-1-phosphate adenylyltransferase small subunit, chloroplastic/amyloplastic
grey	LOC110030359	cinnamoyl-CoA reductase-like SNL6	cinnamoyl-CoA reductase-like SNL6
grey	LOC110030556	probable BOI-related E3 ubiquitin-protein ligase 3	probable BOI-related E3 ubiquitin-protein ligase 3
grey	LOC110030603	protein CHUP1, chloroplastic	protein CHUP1, chloroplastic
grey	LOC110031181	annexin D1-like	annexin D1-like
grey	LOC110031342	tropinone reductase-like	tropinone reductase homolog At5g06060-like|tropinone reductase-like
grey	LOC110032367	2,3-bisphosphoglycerate-independent phosphoglycerate mutase	2,3-bisphosphoglycerate-independent phosphoglycerate mutase
grey	LOC110032446	uncharacterized LOC110032446	uncharacterized protein LOC110032446
grey	LOC110032691	stress-associated endoplasmic reticulum protein 2-like	stress-associated endoplasmic reticulum protein 2-like
grey	LOC110032893	protein FAR1-RELATED SEQUENCE 5-like	protein FAR1-RELATED SEQUENCE 5-like
grey	LOC110034390	UDP-glucuronate 4-epimerase 1-like	UDP-glucuronate 4-epimerase 1-like
grey	LOC110034547	uncharacterized LOC110034547	uncharacterized protein LOC110034547
grey	LOC110035294	protein DGCR14-like	protein DGCR14-like
grey	LOC110035315	aspartyl protease family protein 2-like	aspartyl protease family protein 2-like
grey	LOC110035324	B-box zinc finger protein 19-like	B-box zinc finger protein 19-like
grey	LOC110035428	beta-hexosaminidase 3-like	beta-hexosaminidase 3-like
grey	LOC110035620	ankyrin repeat domain-containing protein EMB506, chloroplastic-like	ankyrin repeat domain-containing protein EMB506, chloroplastic-like
grey	LOC110035710	uncharacterized LOC110035710	uncharacterized protein LOC110035710
grey	LOC110036021	uncharacterized LOC110036021	uncharacterized protein LOC110036021
grey	LOC110037034	probable cyclin-dependent serine/threonine-protein kinase DDB_G0292550	probable cyclin-dependent serine/threonine-protein kinase DDB_G0292550
grey	LOC110037072	AAA-ATPase At3g50940-like	AAA-ATPase At3g50940-like
grey	LOC110037204	F-box/WD-40 repeat-containing protein At5g21040-like	F-box/WD-40 repeat-containing protein At5g21040-like
grey	LOC110037333	cytochrome P450 71A9-like	cytochrome P450 71A9-like
grey	LOC110038049	S-adenosylmethionine decarboxylase proenzyme-like	S-adenosylmethionine decarboxylase proenzyme-like
grey	LOC110038162	NDR1/HIN1-like protein 1	NDR1/HIN1-like protein 1
grey	LOC110038297	remorin-like	remorin-like
grey	LOC110038917	oligopeptide transporter 1-like	oligopeptide transporter 1-like
grey	LOC110039156	protein kinase PINOID-like	LOW QUALITY PROTEIN: protein kinase PINOID-like

## Sheet: greenwellow
		Symbol	description	other_designations
greenyellow		LOC110017818	alpha-galactosidase-like	alpha-galactosidase-like
greenyellow		LOC110017888	subtilisin-like protease SBT1.7	subtilisin-like protease SBT1.7
greenyellow		LOC110018257	transcription factor bHLH49-like	transcription factor bHLH49-like
greenyellow		LOC110018440	protein SIEVE ELEMENT OCCLUSION B-like	protein SIEVE ELEMENT OCCLUSION B-like
greenyellow		LOC110018491	subtilisin-like protease SBT1.7	subtilisin-like protease SBT1.7
greenyellow		LOC110018622	glucomannan 4-beta-mannosyltransferase 1-like	glucomannan 4-beta-mannosyltransferase 1-like
greenyellow		LOC110018751	probable pectate lyase 18	probable pectate lyase 18
greenyellow		LOC110019007	uncharacterized LOC110019007	uncharacterized protein LOC110019007
greenyellow		LOC110019257	brassinosteroid LRR receptor kinase BRI1	brassinosteroid LRR receptor kinase BRI1
greenyellow		LOC110019362	uncharacterized LOC110019362	uncharacterized protein LOC110019362
greenyellow		LOC110019740	leucoanthocyanidin dioxygenase-like	leucoanthocyanidin dioxygenase-like|anthocyanin synthase
greenyellow		LOC110020012	transcription factor MYB114-like	transcription factor MYB114-like
greenyellow		LOC110020031	transcription factor MYB114-like	transcription factor MYB114-like
greenyellow		LOC110020115	clumping factor B-like	uncharacterized protein LOC110020115
greenyellow		LOC110020117	nucleolar protein 58-like	nucleolar protein 58-like
greenyellow		LOC110020306	uncharacterized LOC110020306	uncharacterized protein LOC110020306
greenyellow		LOC110020331	uncharacterized LOC110020331	uncharacterized protein LOC110020331
greenyellow		LOC110020356	glutamate dehydrogenase 2	glutamate dehydrogenase 2
greenyellow		LOC110020798	uncharacterized LOC110020798	uncharacterized protein LOC110020798
greenyellow		LOC110020926	calreticulin-like	calreticulin-like
greenyellow		LOC110021233	uncharacterized LOC110021233	uncharacterized protein LOC110021233
greenyellow		LOC110021258	EPIDERMAL PATTERNING FACTOR-like protein 4	EPIDERMAL PATTERNING FACTOR-like protein 4
greenyellow		LOC110021377	F-box protein FBW2	F-box protein FBW2
greenyellow		LOC110021557	protein G1-like5	protein G1-like5
greenyellow		LOC110021897	probable histidine kinase 6	probable histidine kinase 6
greenyellow		LOC110021983	glucan endo-1,3-beta-glucosidase 7-like	glucan endo-1,3-beta-D-glucosidase-like|glucan endo-1,3-beta-glucosidase 7-like
greenyellow		LOC110022727	dof zinc finger protein DOF3.1-like	dof zinc finger protein DOF3.1-like
greenyellow		LOC110022806	uncharacterized LOC110022806	uncharacterized protein LOC110022806
greenyellow		LOC110022907	aspartic proteinase PCS1-like	aspartic proteinase PCS1-like
greenyellow		LOC110022924	L-type lectin-domain containing receptor kinase S.4-like	L-type lectin-domain containing receptor kinase S.4-like
greenyellow		LOC110023206	peptide-N4-(N-acetyl-beta-glucosaminyl)asparagine amidase A-like	peptide-N4-(N-acetyl-beta-glucosaminyl)asparagine amidase A-like
greenyellow		LOC110023681	cyclin-D3-1-like	cyclin-D3-1-like
greenyellow		LOC110023984	UDP-N-acetylmuramoylalanine--D-glutamate ligase-like	uncharacterized protein LOC110023984
greenyellow		LOC110024133	probable WRKY transcription factor 3	probable WRKY transcription factor 3
greenyellow		LOC110024157	metal tolerance protein 5	metal tolerance protein 5
greenyellow		LOC110024228	UDP-glycosyltransferase 83A1-like	UDP-glycosyltransferase 83A1-like
greenyellow		LOC110024278	subtilisin-like protease SBT1.5	subtilisin-like protease SBT1.5
greenyellow		LOC110024303	inactive protein RESTRICTED TEV MOVEMENT 2-like	inactive protein RESTRICTED TEV MOVEMENT 2-like
greenyellow		LOC110024447	cinnamoyl-CoA reductase 1-like	cinnamoyl-CoA reductase 1-like
greenyellow		LOC110024648	protein ZINC INDUCED FACILITATOR-LIKE 1-like	protein ZINC INDUCED FACILITATOR-LIKE 1-like
greenyellow		LOC110024997	cytochrome P450 98A2	cytochrome P450 98A2
greenyellow		LOC110025271	probable 3-beta-hydroxysteroid-Delta(8),Delta(7)-isomerase	probable 3-beta-hydroxysteroid-Delta(8),Delta(7)-isomerase
greenyellow		LOC110025356	probable BOI-related E3 ubiquitin-protein ligase 2	probable BOI-related E3 ubiquitin-protein ligase 2
greenyellow		LOC110025374	probable leucine-rich repeat receptor-like protein kinase At1g35710	probable leucine-rich repeat receptor-like protein kinase At1g35710
greenyellow		LOC110025377	glutathione S-transferase F10-like	glutathione S-transferase F10-like
greenyellow		LOC110025518	NAC domain-containing protein 86-like	NAC domain-containing protein 45-like|NAC domain-containing protein 86-like
greenyellow		LOC110026221	receptor protein kinase-like protein At4g34220	receptor protein kinase-like protein At4g34220
greenyellow		LOC110026235	putrescine hydroxycinnamoyltransferase 1-like	putrescine hydroxycinnamoyltransferase 1-like
greenyellow		LOC110026246	serine/threonine protein phosphatase 2A 59 kDa regulatory subunit B'	serine/threonine protein phosphatase 2A 59 kDa regulatory subunit B' gamma isoform-like
greenyellow		LOC110026366	serine carboxypeptidase-like 2	serine carboxypeptidase-like 2
greenyellow		LOC110026393	reticulon-like protein B9	reticulon-like protein B9
greenyellow		LOC110026475	membrane steroid-binding protein 2-like	membrane steroid-binding protein 2-like
greenyellow		LOC110026493	CO(2)-response secreted protease-like	CO(2)-response secreted protease-like
greenyellow		LOC110026838	probable phospholipid-transporting ATPase 4	probable phospholipid-transporting ATPase 4
greenyellow		LOC110026972	probable membrane-associated kinase regulator 2	probable membrane-associated kinase regulator 2
greenyellow		LOC110027390	hydroquinone glucosyltransferase-like	hydroquinone glucosyltransferase-like
greenyellow		LOC110027728	subtilisin-like protease SBT1.5	subtilisin-like protease SBT1.5
greenyellow		LOC110027814	nucleosome assembly protein 1;1-like	nucleosome assembly protein 1;1-like
greenyellow		LOC110027949	D-amino-acid transaminase, chloroplastic-like	D-amino-acid transaminase, chloroplastic-like
greenyellow		LOC110028003	peroxisomal (S)-2-hydroxy-acid oxidase-like	peroxisomal (S)-2-hydroxy-acid oxidase-like
greenyellow		LOC110028083	probable sulfate transporter 4.2	probable sulfate transporter 4.2|sulfate transporter 4.1, chloroplastic-like
greenyellow		LOC110028263	uncharacterized LOC110028263	uncharacterized protein LOC110028263
greenyellow		LOC110028311	transmembrane 9 superfamily member 7-like	transmembrane 9 superfamily member 7-like
greenyellow		LOC110028546	probable methyltransferase PMT16	probable methyltransferase PMT16
greenyellow		LOC110028718	germin-like protein 5-1	germin-like protein 5-1
greenyellow		LOC110028724	uncharacterized LOC110028724	uncharacterized protein LOC110028724
greenyellow		LOC110029018	beta-glucosidase 22-like	beta-glucosidase 22-like
greenyellow		LOC110029333	6(G)-fructosyltransferase-like	6(G)-fructosyltransferase-like
greenyellow		LOC110029391	sucrose synthase 7-like	sucrose synthase 6-like|sucrose synthase 7-like
greenyellow		LOC110029405	protein SIEVE ELEMENT OCCLUSION B-like	protein SIEVE ELEMENT OCCLUSION B-like
greenyellow		LOC110029691	probable inactive receptor kinase At4g23740	probable inactive receptor kinase At4g23740
greenyellow		LOC110029900	UDP-glucuronate:xylan alpha-glucuronosyltransferase 1-like	UDP-glucuronate:xylan alpha-glucuronosyltransferase 1-like
greenyellow		LOC110030019	aldehyde oxidase GLOX	aldehyde oxidase GLOX
greenyellow		LOC110030176	beta-glucosidase 24-like	beta-glucosidase 24-like
greenyellow		LOC110030212	LOB domain-containing protein 25-like	LOB domain-containing protein 25-like
greenyellow		LOC110030237	AT-rich interactive domain-containing protein 2-like	AT-rich interactive domain-containing protein 2-like
greenyellow		LOC110030245	pectinesterase inhibitor 3-like	pectinesterase inhibitor 3-like
greenyellow		LOC110030559	transcription factor MYC3-like	transcription factor MYC3-like
greenyellow		LOC110030579	uncharacterized LOC110030579	uncharacterized protein LOC110030579
greenyellow		LOC110031045	deoxyhypusine synthase-like	deoxyhypusine synthase-like
greenyellow		LOC110031384	rop guanine nucleotide exchange factor 7-like	rop guanine nucleotide exchange factor 7-like
greenyellow		LOC110031650	WD repeat-containing protein 6	WD repeat-containing protein 6|uncharacterized protein LOC110031650
greenyellow		LOC110031781	subtilisin-like protease SBT1.2	subtilisin-like protease SBT1.2
greenyellow		LOC110032070	phenolic glucoside malonyltransferase 2-like	phenolic glucoside malonyltransferase 2-like
greenyellow		LOC110032191	uncharacterized LOC110032191	uncharacterized protein LOC110032191
greenyellow		LOC110032220	transcription factor bHLH148-like	transcription factor bHLH148-like
greenyellow		LOC110032318	cellulose synthase-like protein G3	cellulose synthase-like protein G3
greenyellow		LOC110032408	uncharacterized LOC110032408	uncharacterized protein LOC110032408
greenyellow		LOC110032432	heavy metal-associated isoprenylated plant protein 28-like	heavy metal-associated isoprenylated plant protein 28-like
greenyellow		LOC110032619	protein NSP-INTERACTING KINASE 1-like	protein NSP-INTERACTING KINASE 1-like
greenyellow		LOC110032649	dof zinc finger protein DOF3.6-like	dof zinc finger protein DOF3.6-like
greenyellow		LOC110032785	naringenin,2-oxoglutarate 3-dioxygenase-like	naringenin,2-oxoglutarate 3-dioxygenase-like
greenyellow		LOC110033012	uncharacterized LOC110033012	uncharacterized protein LOC110033012
greenyellow		LOC110033044	oxysterol-binding protein-related protein 2A-like	oxysterol-binding protein-related protein 2A-like
greenyellow		LOC110033260	omega-6 fatty acid desaturase, endoplasmic reticulum isozyme 2-like	LOW QUALITY PROTEIN: omega-6 fatty acid desaturase, endoplasmic reticulum isozyme 2-like
greenyellow		LOC110033273	subtilisin-like protease SBT1.2	subtilisin-like protease SBT1.2
greenyellow		LOC110033300	adenine phosphoribosyltransferase 3-like	adenine phosphoribosyltransferase 3-like
greenyellow		LOC110033382	transcription factor bHLH94-like	transcription factor bHLH94-like
greenyellow		LOC110033636	aspartic proteinase Asp1-like	aspartic proteinase Asp1-like
greenyellow		LOC110033705	cylicin-1-like	cylicin-1-like
greenyellow		LOC110033867	sulfite exporter TauE/SafE family protein 3-like	sulfite exporter TauE/SafE family protein 3-like
greenyellow		LOC110033916	organic cation/carnitine transporter 4-like	organic cation/carnitine transporter 4-like
greenyellow		LOC110033944	calcium-transporting ATPase 8, plasma membrane-type-like	calcium-transporting ATPase 8, plasma membrane-type-like
greenyellow		LOC110034023	probable LRR receptor-like serine/threonine-protein kinase At2g24230	probable LRR receptor-like serine/threonine-protein kinase At2g24230
greenyellow		LOC110034143	dof zinc finger protein DOF3.1-like	dof zinc finger protein DOF3.1-like
greenyellow		LOC110034378	protein RER1A-like	protein RER1A-like
greenyellow		LOC110034758	uncharacterized LOC110034758	uncharacterized protein LOC110034758
greenyellow		LOC110035056	thioredoxin M1, chloroplastic-like	thioredoxin M1, chloroplastic-like
greenyellow		LOC110035259	cell division cycle protein 48 homolog	cell division cycle protein 48 homolog
greenyellow		LOC110035388	plant UBX domain-containing protein 10-like	plant UBX domain-containing protein 10-like
greenyellow		LOC110035844	ABC transporter C family member 14-like	ABC transporter C family member 14-like
greenyellow		LOC110035865	E3 ubiquitin-protein ligase XB3-like	E3 ubiquitin-protein ligase XB3-like
greenyellow		LOC110035874	vacuolar cation/proton exchanger 2-like	vacuolar cation/proton exchanger 2-like
greenyellow		LOC110036224	transketolase, chloroplastic-like	transketolase, chloroplastic-like
greenyellow		LOC110036226	arginine decarboxylase-like	LOW QUALITY PROTEIN: arginine decarboxylase-like
greenyellow		LOC110036343	uncharacterized LOC110036343	uncharacterized protein LOC110036343
greenyellow		LOC110036372	protein STRUBBELIG-RECEPTOR FAMILY 3-like	protein STRUBBELIG-RECEPTOR FAMILY 3-like
greenyellow		LOC110036403	putative cis-zeatin O-glucosyltransferase	putative cis-zeatin O-glucosyltransferase
greenyellow		LOC110036706	protein G1-like7	protein G1-like7
greenyellow		LOC110037236	GDSL esterase/lipase At1g71691-like	GDSL esterase/lipase At1g71691-like
greenyellow		LOC110037298	naringenin,2-oxoglutarate 3-dioxygenase-like	naringenin,2-oxoglutarate 3-dioxygenase-like
greenyellow		LOC110037411	NADH--cytochrome b5 reductase 1	NADH--cytochrome b5 reductase 1
greenyellow		LOC110037572	sugar carrier protein C-like	LOW QUALITY PROTEIN: sugar carrier protein C-like
greenyellow		LOC110037919	mavicyanin-like	mavicyanin-like
greenyellow		LOC110038151	flavonoid 3'-monooxygenase-like	flavonoid 3'-monooxygenase-like
greenyellow		LOC110038219	interactor of constitutive active ROPs 1-like	interactor of constitutive active ROPs 1-like
greenyellow		LOC110038424	4-coumarate--CoA ligase 1-like	4-coumarate--CoA ligase 1-like
greenyellow		LOC110038738	dihydroflavonol 4-reductase-like	LOW QUALITY PROTEIN: dihydroflavonol 4-reductase-like|dihydroflavonol 4-reductase
greenyellow		LOC110038881	protein trichome birefringence-like	protein trichome birefringence-like
greenyellow		LOC110039369	beta-glucosidase 22-like	beta-glucosidase 22-like

## Sheet: blue
	Symbol	description	other_designations
blue	LOC110017812	protein CHUP1, chloroplastic-like	protein CHUP1, chloroplastic-like
blue	LOC110017845	putative serine carboxypeptidase-like 52	putative serine carboxypeptidase-like 52|serine carboxypeptidase-like 6
blue	LOC110017881	protein DEHYDRATION-INDUCED 19 homolog 2-like	protein DEHYDRATION-INDUCED 19 homolog 2-like
blue	LOC110017884	receptor-like protein kinase HSL1	receptor-like protein kinase HSL1
blue	LOC110017967	uncharacterized LOC110017967	uncharacterized protein LOC110017967
blue	LOC110017980	DNA damage-binding protein 2-like	DNA damage-binding protein 2-like
blue	LOC110017989	nuclear pore complex protein NUP88	LOW QUALITY PROTEIN: nuclear pore complex protein NUP88
blue	LOC110017991	serine carboxypeptidase-like 18	serine carboxypeptidase-like 18
blue	LOC110018077	CBS domain-containing protein DDB_G0289609-like	CBS domain-containing protein DDB_G0289609-like
blue	LOC110018091	protein NLP1-like	LOW QUALITY PROTEIN: protein NLP1-like
blue	LOC110018197	uncharacterized LOC110018197	uncharacterized protein LOC110018197
blue	LOC110018204	potassium transporter 23	potassium transporter 23|putative potassium transporter 12
blue	LOC110018207	imidazole glycerol phosphate synthase hisHF, chloroplastic	imidazole glycerol phosphate synthase hisHF, chloroplastic
blue	LOC110018220	uncharacterized LOC110018220	uncharacterized protein LOC110018220
blue	LOC110018244	fasciclin-like arabinogalactan protein 1	fasciclin-like arabinogalactan protein 1
blue	LOC110018266	uncharacterized protein At1g04910-like	uncharacterized protein At1g04910-like
blue	LOC110018267	uncharacterized protein At2g39920	uncharacterized protein At2g39920
blue	LOC110018302	chalcone synthase 8	chalcone synthase 8
blue	LOC110018306	uncharacterized LOC110018306	uncharacterized protein LOC110018306
blue	LOC110018351	sodium-coupled neutral amino acid transporter 2-like	sodium-coupled neutral amino acid transporter 2-like
blue	LOC110018352	sodium-coupled neutral amino acid transporter 2-like	sodium-coupled neutral amino acid transporter 2-like
blue	LOC110018355	protease 2	uncharacterized protein LOC110018355
blue	LOC110018362	meiotic recombination protein DMC1 homolog	meiotic recombination protein DMC1 homolog
blue	LOC110018366	protein PHYLLO, chloroplastic	protein PHYLLO, chloroplastic
blue	LOC110018384	transcription factor PIF4-like	transcription factor PIF4-like
blue	LOC110018404	uncharacterized LOC110018404	uncharacterized protein LOC110018404
blue	LOC110018408	ferric reduction oxidase 6-like	ferric reduction oxidase 6-like
blue	LOC110018481	UDP-glucuronate 4-epimerase 6-like	LOW QUALITY PROTEIN: UDP-glucuronate 4-epimerase 6-like
blue	LOC110018508	ABC transporter C family member 3-like	ABC transporter C family member 3-like
blue	LOC110018530	pre-mRNA-processing factor 39	pre-mRNA-processing factor 39
blue	LOC110018534	chaperone protein dnaJ 49-like	chaperone protein dnaJ 49-like
blue	LOC110018536	CTP synthase 1-like	CTP synthase 1-like
blue	LOC110018561	ABC transporter B family member 1	ABC transporter B family member 1
blue	LOC110018570	alpha-glucosidase 2	uncharacterized protein LOC110018570
blue	LOC110018587	acetyl-coenzyme A carboxylase carboxyl transferase subunit alpha, chloroplastic-like	acetyl-coenzyme A carboxylase carboxyl transferase subunit alpha, chloroplastic-like
blue	LOC110018597	uncharacterized LOC110018597	uncharacterized protein LOC110018597
blue	LOC110018630	MADS-box transcription factor 16-like	MADS-box transcription factor 16-like|MADS box transcription factor
blue	LOC110018646	protein spotted leaf 11-like	protein spotted leaf 11-like
blue	LOC110018649	probable LRR receptor-like serine/threonine-protein kinase At1g67720	probable LRR receptor-like serine/threonine-protein kinase At1g67720
blue	LOC110018664	uncharacterized LOC110018664	uncharacterized protein LOC110018664
blue	LOC110018680	uncharacterized LOC110018680	uncharacterized protein LOC110018680
blue	LOC110018756	kelch domain-containing protein 4	kelch domain-containing protein 4
blue	LOC110018786	splicing factor 3B subunit 2	splicing factor 3B subunit 2
blue	LOC110018811	probable LRR receptor-like serine/threonine-protein kinase At1g67720	probable LRR receptor-like serine/threonine-protein kinase At1g67720
blue	LOC110018820	cyclin-dependent kinase G-2-like	cyclin-dependent kinase G-2-like
blue	LOC110018853	polygalacturonase At1g48100-like	polygalacturonase At1g48100-like
blue	LOC110018885	sorbitol dehydrogenase-like	sorbitol dehydrogenase-like
blue	LOC110018958	alpha-L-fucosidase 1-like	alpha-L-fucosidase 1-like
blue	LOC110018975	probable ubiquitin-conjugating enzyme E2 37	probable ubiquitin-conjugating enzyme E2 37
blue	LOC110018977	uncharacterized LOC110018977	uncharacterized protein LOC110018977
blue	LOC110019026	uncharacterized LOC110019026	uncharacterized protein LOC110019026
blue	LOC110019042	uncharacterized LOC110019042	uncharacterized protein LOC110019042
blue	LOC110019047	homeobox-leucine zipper protein HOX19-like	homeobox-leucine zipper protein HOX19-like
blue	LOC110019089	pentatricopeptide repeat-containing protein At1g76280	pentatricopeptide repeat-containing protein At1g76280
blue	LOC110019181	3,9-dihydroxypterocarpan 6A-monooxygenase-like	3,9-dihydroxypterocarpan 6A-monooxygenase-like
blue	LOC110019225	YLP motif-containing protein 1	YLP motif-containing protein 1|uncharacterized protein LOC110019225
blue	LOC110019238	protein SPA1-RELATED 4-like	protein SPA1-RELATED 4-like
blue	LOC110019239	formate dehydrogenase, mitochondrial-like	formate dehydrogenase, mitochondrial-like
blue	LOC110019263	sterol 3-beta-glucosyltransferase UGT80B1	sterol 3-beta-glucosyltransferase UGT80B1
blue	LOC110019280	putative clathrin assembly protein At5g57200	putative clathrin assembly protein At5g57200
blue	LOC110019305	type 2 DNA topoisomerase 6 subunit B-like	type 2 DNA topoisomerase 6 subunit B-like
blue	LOC110019334	transmembrane protein 136-like	LOW QUALITY PROTEIN: transmembrane protein 136-like
blue	LOC110019343	uncharacterized LOC110019343	uncharacterized protein LOC110019343
blue	LOC110019367	receptor kinase-like protein Xa21	receptor kinase-like protein Xa21
blue	LOC110019376	cytochrome P450 734A6-like	cytochrome P450 734A6-like
blue	LOC110019380	uncharacterized LOC110019380	uncharacterized protein LOC110019380
blue	LOC110019398	transmembrane protein 87A	transmembrane protein 87A
blue	LOC110019419	probable 2-oxoglutarate-dependent dioxygenase At3g49630	probable 2-oxoglutarate-dependent dioxygenase At3g49630
blue	LOC110019420	uncharacterized LOC110019420	LOW QUALITY PROTEIN: uncharacterized protein LOC110019420
blue	LOC110019442	trans-cinnamate 4-monooxygenase-like	trans-cinnamate 4-monooxygenase-like
blue	LOC110019453	protein ENHANCED DISEASE RESISTANCE 4-like	protein ENHANCED DISEASE RESISTANCE 4-like
blue	LOC110019477	transcription factor ILI5	transcription factor ILI5
blue	LOC110019499	BEL1-like homeodomain protein 1	LOW QUALITY PROTEIN: BEL1-like homeodomain protein 1
blue	LOC110019506	heavy metal-associated isoprenylated plant protein 39-like	heavy metal-associated isoprenylated plant protein 39-like
blue	LOC110019542	LRR receptor-like serine/threonine-protein kinase RPK2	LRR receptor-like serine/threonine-protein kinase RPK2
blue	LOC110019548	cytochrome P450 90B2	cytochrome P450 90B2
blue	LOC110019569	uncharacterized LOC110019569	uncharacterized protein LOC110019569
blue	LOC110019612	plasma membrane ATPase 1	plasma membrane ATPase 1
blue	LOC110019649	uncharacterized LOC110019649	uncharacterized protein LOC110019649
blue	LOC110019714	WUSCHEL-related homeobox 8-like	WUSCHEL-related homeobox 8-like
blue	LOC110019792	myb family transcription factor APL	myb family transcription factor APL
blue	LOC110019807	uncharacterized LOC110019807	uncharacterized protein LOC110019807
blue	LOC110019831	1-phosphatidylinositol-3-phosphate 5-kinase FAB1A-like	1-phosphatidylinositol-3-phosphate 5-kinase FAB1A-like
blue	LOC110019841	uncharacterized LOC110019841	uncharacterized protein LOC110019841
blue	LOC110019869	protein SMAX1-LIKE 3	protein SMAX1-LIKE 3
blue	LOC110019871	probable chlorophyll(ide) b reductase NYC1, chloroplastic	probable chlorophyll(ide) b reductase NYC1, chloroplastic
blue	LOC110019875	uncharacterized LOC110019875	uncharacterized protein LOC110019875
blue	LOC110019876	sulfite exporter TauE/SafE family protein 3-like	sulfite exporter TauE/SafE family protein 3-like
blue	LOC110019917	probable beta-D-xylosidase 2	LOW QUALITY PROTEIN: probable beta-D-xylosidase 2
blue	LOC110019919	probable beta-D-xylosidase 2	probable beta-D-xylosidase 2
blue	LOC110019934	ABC transporter B family member 21-like	ABC transporter B family member 21-like
blue	LOC110019948	uncharacterized protein Mb2253c-like	uncharacterized protein LOC110019948
blue	LOC110019973	MADS-box transcription factor 2	MADS-box transcription factor 2|MADS box protein 6
blue	LOC110019979	uncharacterized LOC110019979	uncharacterized protein LOC110019979
blue	LOC110019980	3-hydroxyacyl-[acyl-carrier-protein] dehydratase FabZ-like	uncharacterized protein LOC110019980
blue	LOC110019983	DNA topoisomerase 2-binding protein 1	DNA topoisomerase 2-binding protein 1
blue	LOC110019988	serine/threonine-protein kinase SAPK7-like	serine/threonine-protein kinase SAPK7-like
blue	LOC110020000	protein ENHANCED DISEASE RESISTANCE 2-like	protein ENHANCED DISEASE RESISTANCE 2-like
blue	LOC110020002	uncharacterized LOC110020002	uncharacterized protein LOC110020002
blue	LOC110020020	glycolipid transfer protein 2-like	glycolipid transfer protein 2-like
blue	LOC110020036	vacuolar iron transporter homolog 4-like	vacuolar iron transporter homolog 4-like
blue	LOC110020076	receptor homology region, transmembrane domain- and RING domain-containing protein 2-like	receptor homology region, transmembrane domain- and RING domain-containing protein 2-like
blue	LOC110020106	DNA (cytosine-5)-methyltransferase CMT2-like	DNA (cytosine-5)-methyltransferase CMT2-like
blue	LOC110020137	protein TSS-like	protein TSS-like
blue	LOC110020156	splicing factor U2af large subunit B-like	splicing factor U2af large subunit B-like
blue	LOC110020157	serine/threonine-protein kinase SAPK3-like	serine/threonine-protein kinase SAPK3-like
blue	LOC110020197	receptor-like serine/threonine-protein kinase ALE2	receptor-like serine/threonine-protein kinase ALE2
blue	LOC110020205	beta-galactosidase-like	beta-galactosidase-like
blue	LOC110020222	cytochrome P450 90D2-like	cytochrome P450 90D2-like
blue	LOC110020231	NDR1/HIN1-like protein 13	NDR1/HIN1-like protein 13
blue	LOC110020233	probable nucleoredoxin 2	probable nucleoredoxin 2
blue	LOC110020265	probable plastid-lipid-associated protein 14, chloroplastic	probable plastid-lipid-associated protein 14, chloroplastic
blue	LOC110020270	tetraspanin-2	tetraspanin-2
blue	LOC110020372	protein root UVB sensitive 2, chloroplastic	protein root UVB sensitive 2, chloroplastic
blue	LOC110020378	uncharacterized LOC110020378	uncharacterized protein LOC110020378
blue	LOC110020420	calcium-dependent protein kinase 29	calcium-dependent protein kinase 29
blue	LOC110020468	uncharacterized LOC110020468	uncharacterized protein LOC110020468
blue	LOC110020510	probable methyltransferase PMT28	probable methyltransferase PMT28
blue	LOC110020520	ABC transporter G family member 22-like	ABC transporter G family member 22-like
blue	LOC110020552	malonate--CoA ligase	malonate--CoA ligase
blue	LOC110020592	beta-hexosaminidase 1	beta-hexosaminidase 1
blue	LOC110020597	purine permease 3-like	purine permease 3-like
blue	LOC110020604	E3 ubiquitin-protein ligase MBR1-like	E3 ubiquitin-protein ligase MBR1-like
blue	LOC110020626	probable RNA-binding protein ARP1	probable RNA-binding protein ARP1
blue	LOC110020627	serine carboxypeptidase-like 27	serine carboxypeptidase-like 27
blue	LOC110020637	dol-P-Man:Man(7)GlcNAc(2)-PP-Dol alpha-1,6-mannosyltransferase	dol-P-Man:Man(7)GlcNAc(2)-PP-Dol alpha-1,6-mannosyltransferase
blue	LOC110020639	ELMO domain-containing protein A-like	ELMO domain-containing protein A-like
blue	LOC110020669	NAD-dependent malic enzyme 62 kDa isoform, mitochondrial	NAD-dependent malic enzyme 62 kDa isoform, mitochondrial
blue	LOC110020677	protein indeterminate-domain 2-like	protein indeterminate-domain 2-like
blue	LOC110020758	phospholipid-transporting ATPase 3	phospholipid-transporting ATPase 3
blue	LOC110020788	DNA mismatch repair protein PMS1	DNA mismatch repair protein PMS1
blue	LOC110020799	monothiol glutaredoxin-S10-like	glutaredoxin-C5, chloroplastic-like|monothiol glutaredoxin-S10-like|uncharacterized protein LOC110020799
blue	LOC110020801	uncharacterized LOC110020801	uncharacterized protein LOC110020801
blue	LOC110020810	uncharacterized LOC110020810	uncharacterized protein LOC110020810
blue	LOC110020812	ferric reduction oxidase 2-like	ferric reduction oxidase 2-like
blue	LOC110020860	5'-adenylylsulfate reductase-like 5	5'-adenylylsulfate reductase-like 5
blue	LOC110020879	protein WALLS ARE THIN 1	protein WALLS ARE THIN 1
blue	LOC110020908	protein STRICTOSIDINE SYNTHASE-LIKE 4-like	protein STRICTOSIDINE SYNTHASE-LIKE 4-like
blue	LOC110020915	superoxide dismutase [Fe], chloroplastic-like	superoxide dismutase [Fe] 2, chloroplastic-like|superoxide dismutase [Fe], chloroplastic-like
blue	LOC110020973	ABC transporter C family member 8-like	ABC transporter C family member 8-like
blue	LOC110020975	uncharacterized AAA domain-containing protein C16E9.10c	uncharacterized AAA domain-containing protein C16E9.10c
blue	LOC110020985	probable glycosyltransferase At3g07620	probable glycosyltransferase At3g07620|probable glycosyltransferase At5g25310
blue	LOC110021007	kinesin-like protein KIN-13B	kinesin-like protein KIN-13B
blue	LOC110021045	1,4-alpha-glucan-branching enzyme 3, chloroplastic/amyloplastic	1,4-alpha-glucan-branching enzyme 3, chloroplastic/amyloplastic
blue	LOC110021047	probable serine/threonine-protein kinase PIX13	probable serine/threonine-protein kinase PIX13
blue	LOC110021050	uncharacterized LOC110021050	LOW QUALITY PROTEIN: uncharacterized protein LOC110021050
blue	LOC110021061	uncharacterized LOC110021061	uncharacterized protein LOC110021061
blue	LOC110021075	protein ECERIFERUM 1-like	protein ECERIFERUM 1-like
blue	LOC110021094	switch-associated protein 70	switch-associated protein 70
blue	LOC110021096	protein PIN-LIKES 7-like	protein PIN-LIKES 7-like
blue	LOC110021129	protein PHOSPHATE STARVATION RESPONSE 2-like	protein PHOSPHATE STARVATION RESPONSE 2-like
blue	LOC110021144	pyruvate kinase isozyme G, chloroplastic	pyruvate kinase isozyme G, chloroplastic
blue	LOC110021169	putative metallophosphoesterase At3g03305	putative metallophosphoesterase At3g03305
blue	LOC110021175	uncharacterized exonuclease domain-containing protein At3g15140	uncharacterized exonuclease domain-containing protein At3g15140
blue	LOC110021241	alpha-galactosidase 3	alpha-galactosidase 3
blue	LOC110021246	probable LRR receptor-like serine/threonine-protein kinase At1g06840	probable LRR receptor-like serine/threonine-protein kinase At1g06840
blue	LOC110021256	probable serine/threonine-protein kinase PBL1	probable serine/threonine-protein kinase PBL1
blue	LOC110021260	probable LRR receptor-like serine/threonine-protein kinase IRK	probable LRR receptor-like serine/threonine-protein kinase IRK
blue	LOC110021277	nuclear transcription factor Y subunit A-7-like	nuclear transcription factor Y subunit A-10-like|nuclear transcription factor Y subunit A-7-like
blue	LOC110021305	probable leucine-rich repeat receptor-like serine/threonine-protein kinase At3g14840	probable leucine-rich repeat receptor-like serine/threonine-protein kinase At3g14840
blue	LOC110021325	DNA-directed RNA polymerase III subunit 1	DNA-directed RNA polymerase III subunit 1
blue	LOC110021337	beta-glucosidase 2-like	beta-glucosidase 2-like|beta-glucosidase 22-like
blue	LOC110021372	homeobox-leucine zipper protein HOX20-like	homeobox-leucine zipper protein HOX20-like
blue	LOC110021376	beta-D-xylosidase 4-like	beta-D-xylosidase 4-like
blue	LOC110021419	uncharacterized LOC110021419	uncharacterized protein LOC110021419
blue	LOC110021425	protein MIZU-KUSSEI 1	protein MIZU-KUSSEI 1
blue	LOC110021476	BRI1 kinase inhibitor 1	BRI1 kinase inhibitor 1
blue	LOC110021484	transcription factor EMB1444-like	transcription factor EMB1444-like
blue	LOC110021492	homeobox-leucine zipper protein ATHB-13-like	homeobox-leucine zipper protein ATHB-13-like
blue	LOC110021502	glucomannan 4-beta-mannosyltransferase 1-like	glucomannan 4-beta-mannosyltransferase 1-like
blue	LOC110021503	probable mannan synthase 11	probable mannan synthase 11
blue	LOC110021504	pentatricopeptide repeat-containing protein At3g53170	pentatricopeptide repeat-containing protein At3g53170
blue	LOC110021509	myb-related protein 306-like	myb-related protein 306-like
blue	LOC110021520	protein TIC 22, chloroplastic	protein TIC 22, chloroplastic
blue	LOC110021580	peroxidase 47	peroxidase 47
blue	LOC110021585	probable LRR receptor-like serine/threonine-protein kinase At2g23950	probable LRR receptor-like serine/threonine-protein kinase At2g23950
blue	LOC110021590	sugar transporter ERD6-like 7	sugar transporter ERD6-like 7
blue	LOC110021608	probable protein S-acyltransferase 7	probable protein S-acyltransferase 7
blue	LOC110021655	probable sugar phosphate/phosphate translocator At1g06470	probable sugar phosphate/phosphate translocator At1g06470
blue	LOC110021667	E3 ubiquitin-protein ligase PUB23-like	E3 ubiquitin-protein ligase PUB23-like
blue	LOC110021694	diacylglycerol O-acyltransferase 2D-like	diacylglycerol O-acyltransferase 2D-like
blue	LOC110021703	protein argonaute MEL1-like	protein argonaute MEL1-like
blue	LOC110021716	phototropin-2-like	phototropin-2-like
blue	LOC110021727	chloride channel protein CLC-e	LOW QUALITY PROTEIN: chloride channel protein CLC-e
blue	LOC110021753	long chain acyl-CoA synthetase 1-like	long chain acyl-CoA synthetase 1-like
blue	LOC110021773	heavy metal-associated isoprenylated plant protein 30-like	heavy metal-associated isoprenylated plant protein 30-like
blue	LOC110021779	protein CCA1-like	protein CCA1-like
blue	LOC110021785	probable serine/threonine-protein kinase PBL15	probable serine/threonine-protein kinase PBL15
blue	LOC110021791	uncharacterized LOC110021791	uncharacterized protein LOC110021791
blue	LOC110021800	type I inositol polyphosphate 5-phosphatase 10-like	type I inositol polyphosphate 5-phosphatase 10-like
blue	LOC110021820	putative aminoacrylate hydrolase RutD	uncharacterized protein LOC110021820
blue	LOC110021890	metal tolerance protein 4-like	metal tolerance protein 4-like
blue	LOC110021917	ceramide kinase	ceramide kinase
blue	LOC110021922	nucleobase-ascorbate transporter 11	nucleobase-ascorbate transporter 11
blue	LOC110021958	probable methyltransferase PMT21	LOW QUALITY PROTEIN: probable methyltransferase PMT21
blue	LOC110021972	uncharacterized LOC110021972	uncharacterized protein LOC110021972
blue	LOC110021976	ricin B-like lectin R40G3	ricin B-like lectin R40G3
blue	LOC110021988	protein TSS	protein TSS
blue	LOC110021999	alpha-mannosidase-like	alpha-mannosidase-like
blue	LOC110022040	probable sugar phosphate/phosphate translocator At3g11320	probable sugar phosphate/phosphate translocator At3g11320
blue	LOC110022088	sialyltransferase-like protein 2	LOW QUALITY PROTEIN: sialyltransferase-like protein 2
blue	LOC110022094	WUSCHEL-related homeobox 8-like	WUSCHEL-related homeobox 8-like
blue	LOC110022099	anthranilate synthase alpha subunit 1, chloroplastic-like	anthranilate synthase alpha subunit 1, chloroplastic-like
blue	LOC110022153	protein HOTHEAD-like	LOW QUALITY PROTEIN: protein HOTHEAD-like
blue	LOC110022209	uncharacterized LOC110022209	uncharacterized protein LOC110022209
blue	LOC110022215	BEACH domain-containing protein B	LOW QUALITY PROTEIN: BEACH domain-containing protein B
blue	LOC110022258	putative anthocyanidin reductase	putative anthocyanidin reductase
blue	LOC110022265	far upstream element-binding protein 1-like	far upstream element-binding protein 1-like
blue	LOC110022281	uncharacterized LOC110022281	uncharacterized protein LOC110022281
blue	LOC110022288	transcription factor PCF5-like	transcription factor PCF5-like|TCP transcription factor
blue	LOC110022302	probable cytokinin riboside 5'-monophosphate phosphoribohydrolase LOGL1	probable cytokinin riboside 5'-monophosphate phosphoribohydrolase LOGL1
blue	LOC110022310	protein trichome birefringence-like 26	protein trichome birefringence-like 26
blue	LOC110022311	GDSL esterase/lipase At4g01130-like	LOW QUALITY PROTEIN: GDSL esterase/lipase At4g01130-like
blue	LOC110022315	zinc transporter 6	zinc transporter 6
blue	LOC110022339	serine/threonine-protein kinase AFC2-like	serine/threonine-protein kinase AFC2-like
blue	LOC110022360	transcription factor PIF3-like	transcription factor PIF3-like
blue	LOC110022392	uncharacterized LOC110022392	LOW QUALITY PROTEIN: uncharacterized protein LOC110022392
blue	LOC110022394	cyclin-dependent kinase G-2-like	cyclin-dependent kinase G-2-like
blue	LOC110022415	thylakoid lumenal 16.5 kDa protein, chloroplastic	thylakoid lumenal 16.5 kDa protein, chloroplastic
blue	LOC110022417	aspartic proteinase-like	aspartic proteinase-like
blue	LOC110022422	probable leucine-rich repeat receptor-like protein kinase At5g49770	probable leucine-rich repeat receptor-like protein kinase At5g49770
blue	LOC110022425	probable leucine-rich repeat receptor-like protein kinase At5g49770	probable leucine-rich repeat receptor-like protein kinase At5g49770
blue	LOC110022428	zinc finger CCCH domain-containing protein 5	zinc finger CCCH domain-containing protein 5
blue	LOC110022433	protein YLS7-like	protein YLS7-like
blue	LOC110022440	RNA exonuclease 4-like	RNA exonuclease 4-like|small RNA degrading nuclease 1-like
blue	LOC110022479	transcription factor TGA1-like	transcription factor TGA1-like
blue	LOC110022486	ABC transporter B family member 19	ABC transporter B family member 19
blue	LOC110022489	uncharacterized LOC110022489	uncharacterized protein LOC110022489
blue	LOC110022501	HMG1/2-like protein	HMG1/2-like protein|high mobility group B protein 1-like
blue	LOC110022503	potassium transporter 6-like	potassium transporter 6-like
blue	LOC110022504	auxin transporter-like protein 2	auxin transporter-like protein 2
blue	LOC110022518	uncharacterized LOC110022518	uncharacterized protein LOC110022518
blue	LOC110022561	homeobox-leucine zipper protein HOX11-like	homeobox-leucine zipper protein HOX11-like
blue	LOC110022574	putative callose synthase 8	putative callose synthase 8
blue	LOC110022575	probable aquaporin PIP1-2	probable aquaporin PIP1-2
blue	LOC110022580	DEAD-box ATP-dependent RNA helicase 42	DEAD-box ATP-dependent RNA helicase 42
blue	LOC110022590	protein trichome birefringence-like 37	protein trichome birefringence-like 37
blue	LOC110022613	uncharacterized LOC110022613	uncharacterized protein LOC110022613
blue	LOC110022654	WEB family protein At3g02930, chloroplastic-like	WEB family protein At3g02930, chloroplastic-like
blue	LOC110022665	allantoinase	allantoinase
blue	LOC110022685	AT-hook motif nuclear-localized protein 24-like	AT-hook motif nuclear-localized protein 24-like
blue	LOC110022701	K(+) efflux antiporter 2, chloroplastic-like	K(+) efflux antiporter 2, chloroplastic-like
blue	LOC110022711	probable indole-3-acetic acid-amido synthetase GH3.1	probable indole-3-acetic acid-amido synthetase GH3.1
blue	LOC110022740	uncharacterized LOC110022740	uncharacterized protein LOC110022740
blue	LOC110022757	proteinaceous RNase P 2	proteinaceous RNase P 2
blue	LOC110022769	uncharacterized LOC110022769	LOW QUALITY PROTEIN: uncharacterized protein LOC110022769
blue	LOC110022772	uncharacterized membrane protein At4g09580	uncharacterized membrane protein At4g09580
blue	LOC110022787	probable beta-1,3-galactosyltransferase 2	probable beta-1,3-galactosyltransferase 2
blue	LOC110022805	tobamovirus multiplication protein 1	tobamovirus multiplication protein 1
blue	LOC110022836	ACT domain-containing protein ACR8-like	ACT domain-containing protein ACR8-like
blue	LOC110022877	UDP-glycosyltransferase TURAN	UDP-glycosyltransferase TURAN
blue	LOC110022915	glycerol-3-phosphate 2-O-acyltransferase 6	glycerol-3-phosphate 2-O-acyltransferase 6
blue	LOC110022921	uncharacterized LOC110022921	uncharacterized protein LOC110022921
blue	LOC110022942	uncharacterized LOC110022942	uncharacterized protein LOC110022942
blue	LOC110022960	uncharacterized LOC110022960	uncharacterized protein LOC110022960
blue	LOC110022984	short-chain dehydrogenase TIC 32, chloroplastic	short-chain dehydrogenase TIC 32, chloroplastic
blue	LOC110022992	U-box domain-containing protein 57-like	U-box domain-containing protein 57-like
blue	LOC110023011	heavy metal-associated isoprenylated plant protein 28	heavy metal-associated isoprenylated plant protein 28
blue	LOC110023014	protein LHY-like	protein LHY-like
blue	LOC110023091	uncharacterized LOC110023091	LOW QUALITY PROTEIN: uncharacterized protein LOC110023091
blue	LOC110023100	probable sodium/metabolite cotransporter BASS2, chloroplastic	probable sodium/metabolite cotransporter BASS2, chloroplastic
blue	LOC110023128	uncharacterized protein At3g17950	uncharacterized protein At3g17950
blue	LOC110023133	putative pentatricopeptide repeat-containing protein At1g31840	putative pentatricopeptide repeat-containing protein At1g31840
blue	LOC110023154	NAC domain-containing protein 83-like	NAC domain-containing protein 83-like
blue	LOC110023175	homeobox-leucine zipper protein HOX32-like	LOW QUALITY PROTEIN: homeobox-leucine zipper protein HOX32-like
blue	LOC110023194	anaphase-promoting complex subunit 1	anaphase-promoting complex subunit 1
blue	LOC110023213	D-alanine--D-alanine ligase	uncharacterized protein LOC110023213
blue	LOC110023252	uncharacterized LOC110023252	uncharacterized protein LOC110023252
blue	LOC110023258	protein RRNAD1	protein RRNAD1
blue	LOC110023263	solute carrier family 40 member 1-like	solute carrier family 40 member 1-like
blue	LOC110023266	interactor of constitutive active ROPs 2, chloroplastic	interactor of constitutive active ROPs 2, chloroplastic
blue	LOC110023314	protein STRUBBELIG-RECEPTOR FAMILY 8	protein STRUBBELIG-RECEPTOR FAMILY 8
blue	LOC110023353	E3 ubiquitin-protein ligase MARCH1	E3 ubiquitin-protein ligase MARCH1|E3 ubiquitin-protein ligase MARCH2
blue	LOC110023357	organic cation/carnitine transporter 7-like	organic cation/carnitine transporter 7-like
blue	LOC110023361	uncharacterized LOC110023361	uncharacterized protein LOC110023361
blue	LOC110023365	uncharacterized LOC110023365	uncharacterized protein LOC110023365
blue	LOC110023371	uncharacterized LOC110023371	uncharacterized protein LOC110023371
blue	LOC110023381	probable protein phosphatase 2C 11	probable protein phosphatase 2C 11
blue	LOC110023388	alpha-mannosidase I MNS5	alpha-mannosidase I MNS5
blue	LOC110023410	BEL1-like homeodomain protein 7	BEL1-like homeodomain protein 7
blue	LOC110023452	uncharacterized LOC110023452	LOW QUALITY PROTEIN: uncharacterized protein LOC110023452
blue	LOC110023466	mitogen-activated protein kinase kinase kinase 3-like	mitogen-activated protein kinase kinase kinase 3-like
blue	LOC110023499	uncharacterized LOC110023499	uncharacterized protein LOC110023499
blue	LOC110023518	caffeoyl-CoA O-methyltransferase 1	caffeoyl-CoA O-methyltransferase 1
blue	LOC110023538	uncharacterized LOC110023538	uncharacterized protein LOC110023538
blue	LOC110023588	chlorophyll a-b binding protein 8, chloroplastic	chlorophyll a-b binding protein 8, chloroplastic
blue	LOC110023601	endoglucanase 22	endoglucanase 22
blue	LOC110023620	YTH domain-containing family protein 3-like	YTH domain-containing family protein 3-like
blue	LOC110023626	mannose-6-phosphate isomerase 2-like	mannose-6-phosphate isomerase 2-like
blue	LOC110023658	ATP-dependent 6-phosphofructokinase 5, chloroplastic	ATP-dependent 6-phosphofructokinase 5, chloroplastic
blue	LOC110023664	uncharacterized LOC110023664	uncharacterized protein LOC110023664
blue	LOC110023674	transcription factor SAC51-like	transcription factor SAC51-like
blue	LOC110023690	RNA-binding protein 25	RNA-binding protein 25
blue	LOC110023712	uncharacterized LOC110023712	uncharacterized protein LOC110023712
blue	LOC110023763	phosphoenolpyruvate carboxylase kinase 1-like	phosphoenolpyruvate carboxylase kinase 1-like
blue	LOC110023769	uncharacterized LOC110023769	uncharacterized protein LOC110023769
blue	LOC110023786	lipid phosphate phosphatase delta	lipid phosphate phosphatase delta
blue	LOC110023799	cytochrome P450 71A21-like	cytochrome P450 71A21-like
blue	LOC110023878	cytochrome P450 704B1	LOW QUALITY PROTEIN: cytochrome P450 704B1
blue	LOC110023894	beta-galactosidase	uncharacterized protein LOC110023894
blue	LOC110023917	uncharacterized LOC110023917	LOW QUALITY PROTEIN: uncharacterized protein LOC110023917
blue	LOC110023922	lon protease homolog 2, peroxisomal	lon protease homolog 2, peroxisomal
blue	LOC110023934	probable polyamine oxidase 2	probable polyamine oxidase 2
blue	LOC110023937	serine/threonine-protein kinase STY46-like	serine/threonine-protein kinase STY46-like
blue	LOC110023972	mRNA-decapping enzyme subunit 2	mRNA-decapping enzyme subunit 2
blue	LOC110023999	phosphoenolpyruvate phosphatase	phosphoenolpyruvate phosphatase
blue	LOC110024003	hydroxyproline O-galactosyltransferase HPGT3-like	hydroxyproline O-galactosyltransferase HPGT3-like
blue	LOC110024008	glycerophosphodiester phosphodiesterase GDPDL3-like	glycerophosphodiester phosphodiesterase GDPDL3-like
blue	LOC110024011	non-specific lipid-transfer protein 2-like	non-specific lipid-transfer protein 2-like
blue	LOC110024053	cytochrome P450 71A1-like	cytochrome P450 71A1-like
blue	LOC110024057	eukaryotic translation initiation factor 3 subunit G-like	eukaryotic translation initiation factor 3 subunit G-like
blue	LOC110024061	protein ABHD18	protein ABHD18
blue	LOC110024091	valine--tRNA ligase, chloroplastic/mitochondrial 2	valine--tRNA ligase, chloroplastic/mitochondrial 2
blue	LOC110024106	ent-kaur-16-ene synthase, chloroplastic-like	ent-kaur-16-ene synthase, chloroplastic-like
blue	LOC110024112	ethylene-responsive transcription factor RAP2-13-like	ethylene-responsive transcription factor RAP2-13-like
blue	LOC110024146	uncharacterized LOC110024146	uncharacterized protein LOC110024146
blue	LOC110024167	phenylalanine ammonia-lyase-like	LOW QUALITY PROTEIN: phenylalanine ammonia-lyase-like
blue	LOC110024177	pentatricopeptide repeat-containing protein At1g07590, mitochondrial-like	LOW QUALITY PROTEIN: pentatricopeptide repeat-containing protein At1g07590, mitochondrial-like
blue	LOC110024181	dof zinc finger protein DOF3.1-like	dof zinc finger protein DOF3.1-like
blue	LOC110024193	methylcrotonoyl-CoA carboxylase subunit alpha, mitochondrial	methylcrotonoyl-CoA carboxylase subunit alpha, mitochondrial
blue	LOC110024241	NAC domain-containing protein 92-like	NAC domain-containing protein 92-like
blue	LOC110024253	serine/threonine-protein kinase HT1	serine/threonine-protein kinase HT1
blue	LOC110024264	transcription factor IIIB 60 kDa subunit	transcription factor IIIB 60 kDa subunit|transcription factor IIIB 90 kDa subunit
blue	LOC110024270	early light-induced protein 1, chloroplastic	early light-induced protein 1, chloroplastic
blue	LOC110024283	uncharacterized LOC110024283	uncharacterized protein LOC110024283
blue	LOC110024290	splicing factor U2af large subunit B-like	splicing factor U2af large subunit B-like
blue	LOC110024340	poly(A) polymerase I-like	uncharacterized protein LOC110024340
blue	LOC110024344	C2 domain-containing protein At1g53590-like	C2 domain-containing protein At1g53590-like
blue	LOC110024412	probable inactive receptor kinase At5g58300	probable inactive receptor kinase At5g58300
blue	LOC110024416	vacuolar-sorting receptor 1-like	vacuolar-sorting receptor 1-like
blue	LOC110024418	serine/threonine-protein kinase AtPK2/AtPK19-like	serine/threonine-protein kinase AtPK2/AtPK19-like
blue	LOC110024441	serine--tRNA ligase, chloroplastic/mitochondrial	LOW QUALITY PROTEIN: serine--tRNA ligase, chloroplastic/mitochondrial
blue	LOC110024464	protein translocase subunit SECA1, chloroplastic	protein translocase subunit SECA1, chloroplastic
blue	LOC110024466	BTB/POZ domain-containing protein NPY4-like	BTB/POZ domain-containing protein NPY4-like
blue	LOC110024469	uncharacterized LOC110024469	uncharacterized protein LOC110024469
blue	LOC110024482	DCN1-like protein 2	DCN1-like protein 1|DCN1-like protein 2
blue	LOC110024492	probable indole-3-pyruvate monooxygenase YUCCA4	indole-3-pyruvate monooxygenase YUCCA6-like|probable indole-3-pyruvate monooxygenase YUCCA4
blue	LOC110024520	uncharacterized LOC110024520	uncharacterized protein LOC110024520
blue	LOC110024523	aspartic proteinase nepenthesin-2-like	aspartic proteinase nepenthesin-2-like
blue	LOC110024550	uncharacterized LOC110024550	uncharacterized protein LOC110024550
blue	LOC110024552	protein BZR1 homolog 1-like	protein BZR1 homolog 1-like
blue	LOC110024583	probable leucine-rich repeat receptor-like protein kinase At5g49770	probable leucine-rich repeat receptor-like protein kinase At5g49770
blue	LOC110024604	uncharacterized LOC110024604	uncharacterized protein LOC110024604
blue	LOC110024623	uncharacterized LOC110024623	uncharacterized protein LOC110024623
blue	LOC110024653	UDP-glycosyltransferase 83A1-like	LOW QUALITY PROTEIN: UDP-glycosyltransferase 83A1-like
blue	LOC110024677	uncharacterized LOC110024677	uncharacterized protein LOC110024677
blue	LOC110024726	ASC1-like protein 1	ASC1-like protein 1
blue	LOC110024758	isoamylase 1, chloroplastic	LOW QUALITY PROTEIN: isoamylase 1, chloroplastic
blue	LOC110024868	metallothionein-like protein type 2	metallothionein-like protein type 2
blue	LOC110024899	uncharacterized LOC110024899	uncharacterized protein LOC110024899
blue	LOC110024923	ABC transporter B family member 2-like	LOW QUALITY PROTEIN: ABC transporter B family member 2-like
blue	LOC110024950	uncharacterized LOC110024950	uncharacterized protein LOC110024950
blue	LOC110024955	cytochrome P450 77A4-like	cytochrome P450 77A4-like
blue	LOC110024956	uncharacterized LOC110024956	uncharacterized protein LOC110024956
blue	LOC110024982	GPI ethanolamine phosphate transferase 2	GPI ethanolamine phosphate transferase 2
blue	LOC110024991	calmodulin-like protein 1	calmodulin-like protein 1
blue	LOC110024993	4-alpha-glucanotransferase DPE1, chloroplastic/amyloplastic	4-alpha-glucanotransferase DPE1, chloroplastic/amyloplastic
blue	LOC110024995	cytosolic purine 5'-nucleotidase	5'-nucleotidase domain-containing protein 4|cytosolic purine 5'-nucleotidase
blue	LOC110025010	cyclin-D3-1	cyclin-D3-1
blue	LOC110025022	uncharacterized LOC110025022	uncharacterized protein LOC110025022
blue	LOC110025056	subtilisin-like protease SBT1.3	subtilisin-like protease SBT1.3
blue	LOC110025072	LRR receptor kinase BAK1	LRR receptor kinase BAK1
blue	LOC110025122	probable mannose-1-phosphate guanylyltransferase 1	probable mannose-1-phosphate guanylyltransferase 1
blue	LOC110025125	ABC transporter G family member 44-like	ABC transporter G family member 44-like
blue	LOC110025140	BAHD acyltransferase DCR	BAHD acyltransferase DCR
blue	LOC110025184	beta-galactosidase 2-like	beta-galactosidase 2-like
blue	LOC110025189	beta-glucosidase 1-like	beta-glucosidase 1-like
blue	LOC110025230	cyclic nucleotide-gated ion channel 4-like	cyclic nucleotide-gated ion channel 4-like
blue	LOC110025245	alpha-mannosidase At3g26720-like	LOW QUALITY PROTEIN: alpha-mannosidase At3g26720-like
blue	LOC110025249	lysM domain receptor-like kinase 3	lysM domain receptor-like kinase 3
blue	LOC110025251	uncharacterized LOC110025251	uncharacterized protein LOC110025251
blue	LOC110025275	probable leucine-rich repeat receptor-like serine/threonine-protein kinase At3g14840	probable leucine-rich repeat receptor-like serine/threonine-protein kinase At3g14840
blue	LOC110025312	non-specific phospholipase C1-like	LOW QUALITY PROTEIN: non-specific phospholipase C1-like
blue	LOC110025339	protein NRT1/ PTR FAMILY 6.1	protein NRT1/ PTR FAMILY 6.1
blue	LOC110025340	diacylglycerol O-acyltransferase 2D	diacylglycerol O-acyltransferase 2D
blue	LOC110025355	uncharacterized LOC110025355	uncharacterized protein LOC110025355
blue	LOC110025368	mannan endo-1,4-beta-mannosidase 2-like	mannan endo-1,4-beta-mannosidase 2-like
blue	LOC110025409	uncharacterized protein At2g33490-like	uncharacterized protein At2g33490-like
blue	LOC110025449	CRAL-TRIO domain-containing protein YKL091C	CRAL-TRIO domain-containing protein YKL091C
blue	LOC110025464	amino acid permease 8-like	amino acid permease 8-like
blue	LOC110025505	ABC transporter G family member 11	ABC transporter G family member 11
blue	LOC110025511	probable protein S-acyltransferase 14	probable protein S-acyltransferase 14
blue	LOC110025529	myb-related protein 308-like	myb-related protein 308-like|MYB transcription factor 8
blue	LOC110025536	auxin response factor 11-like	LOW QUALITY PROTEIN: auxin response factor 11-like
blue	LOC110025575	uncharacterized LOC110025575	uncharacterized protein LOC110025575
blue	LOC110025666	auxin response factor 18-like	auxin response factor 18-like
blue	LOC110025675	two pore calcium channel protein 1	LOW QUALITY PROTEIN: two pore calcium channel protein 1
blue	LOC110025696	protein STAY-GREEN, chloroplastic-like	LOW QUALITY PROTEIN: protein STAY-GREEN, chloroplastic-like
blue	LOC110025720	ORM1-like protein 3	ORM1-like protein 3
blue	LOC110025724	protein DETOXIFICATION 49-like	protein DETOXIFICATION 49-like
blue	LOC110025729	catalase isozyme 1-like	catalase isozyme 1-like
blue	LOC110025734	protein FAM133B-like	protein FAM133B-like
blue	LOC110025751	long-chain-alcohol oxidase FAO4A	long-chain-alcohol oxidase FAO4A
blue	LOC110025757	3-oxoacyl-[acyl-carrier-protein] synthase I, chloroplastic-like	3-oxoacyl-[acyl-carrier-protein] synthase I, chloroplastic-like
blue	LOC110025760	CRM-domain containing factor CFM2, chloroplastic	LOW QUALITY PROTEIN: CRM-domain containing factor CFM2, chloroplastic
blue	LOC110025761	uncharacterized protein At1g04910-like	uncharacterized protein At1g04910-like|uncharacterized protein LOC110025761
blue	LOC110025803	copper-transporting ATPase PAA2, chloroplastic	copper-transporting ATPase PAA2, chloroplastic
blue	LOC110025815	putative tRNA pseudouridine synthase Pus10	putative tRNA pseudouridine synthase Pus10
blue	LOC110025839	secretory carrier-associated membrane protein 2-like	secretory carrier-associated membrane protein 2-like
blue	LOC110025847	cyclic nucleotide-gated ion channel 2-like	cyclic nucleotide-gated ion channel 2-like
blue	LOC110025885	protein ECERIFERUM 26-like	LOW QUALITY PROTEIN: protein ECERIFERUM 26-like
blue	LOC110025933	transcription factor bHLH130-like	transcription factor bHLH130-like
blue	LOC110025939	myb-related protein 330-like	myb-related protein 330-like
blue	LOC110025952	probably inactive leucine-rich repeat receptor-like protein kinase At5g06940	probably inactive leucine-rich repeat receptor-like protein kinase At5g06940
blue	LOC110025973	sugar transporter ERD6-like 4	sugar transporter ERD6-like 4|sugar transporter ERD6-like 6
blue	LOC110025993	7-deoxyloganetin glucosyltransferase-like	7-deoxyloganetin glucosyltransferase-like
blue	LOC110025997	AT-rich interactive domain-containing protein 4-like	LOW QUALITY PROTEIN: AT-rich interactive domain-containing protein 4-like
blue	LOC110025999	palmitoyl-acyl carrier protein thioesterase, chloroplastic-like	palmitoyl-acyl carrier protein thioesterase, chloroplastic-like
blue	LOC110026024	transcription elongation factor TFIIS-like	LOW QUALITY PROTEIN: transcription elongation factor TFIIS-like
blue	LOC110026099	pectin acetylesterase 12-like	pectin acetylesterase 12-like
blue	LOC110026109	putative pentatricopeptide repeat-containing protein At1g74580	LOW QUALITY PROTEIN: putative pentatricopeptide repeat-containing protein At1g74580
blue	LOC110026111	protein TSS	protein TSS
blue	LOC110026117	uncharacterized LOC110026117	uncharacterized protein LOC110026117
blue	LOC110026145	uncharacterized LOC110026145	uncharacterized protein LOC110026145
blue	LOC110026190	probable lysophospholipase BODYGUARD 3	LOW QUALITY PROTEIN: probable lysophospholipase BODYGUARD 3
blue	LOC110026199	protein root UVB sensitive 5-like	protein root UVB sensitive 5-like
blue	LOC110026204	uncharacterized LOC110026204	uncharacterized protein LOC110026204
blue	LOC110026211	kinesin-like protein KIN-4A	kinesin-like protein KIN-4A
blue	LOC110026224	probable DNA helicase MCM9	probable DNA helicase MCM9
blue	LOC110026226	protein ECERIFERUM 3-like	protein ECERIFERUM 3-like
blue	LOC110026231	alcohol-forming fatty acyl-CoA reductase-like	alcohol-forming fatty acyl-CoA reductase-like
blue	LOC110026250	homeobox-leucine zipper protein HOX32-like	homeobox-leucine zipper protein HOX32-like
blue	LOC110026256	uncharacterized LOC110026256	uncharacterized protein LOC110026256
blue	LOC110026301	WAT1-related protein At4g08300-like	WAT1-related protein At4g08300-like
blue	LOC110026339	IAA-amino acid hydrolase ILR1-like 6	IAA-amino acid hydrolase ILR1-like 6
blue	LOC110026372	long chain acyl-CoA synthetase 2	long chain acyl-CoA synthetase 2
blue	LOC110026373	serine carboxypeptidase-like 16	serine carboxypeptidase-like 16
blue	LOC110026375	uncharacterized membrane protein At3g27390-like	uncharacterized membrane protein At3g27390-like
blue	LOC110026382	STS14 protein-like	STS14 protein-like
blue	LOC110026392	probable transcription factor KAN2	probable transcription factor KAN2
blue	LOC110026420	uncharacterized LOC110026420	uncharacterized protein LOC110026420
blue	LOC110026437	expansin-A10-like	LOW QUALITY PROTEIN: expansin-A10-like
blue	LOC110026454	putative glycine-rich cell wall structural protein 1	putative glycine-rich cell wall structural protein 1
blue	LOC110026459	DNA polymerase I	uncharacterized protein LOC110026459
blue	LOC110026492	aquaporin SIP2-1	aquaporin SIP2-1
blue	LOC110026495	probable peptide/nitrate transporter At3g43790	probable peptide/nitrate transporter At3g43790
blue	LOC110026505	U1 small nuclear ribonucleoprotein 70 kDa	U1 small nuclear ribonucleoprotein 70 kDa
blue	LOC110026526	folate synthesis bifunctional protein-like	LOW QUALITY PROTEIN: folate synthesis bifunctional protein-like
blue	LOC110026552	protein DETOXIFICATION 44, chloroplastic-like	protein DETOXIFICATION 44, chloroplastic-like
blue	LOC110026612	uncharacterized LOC110026612	uncharacterized protein LOC110026612
blue	LOC110026688	LRR receptor kinase BAK1-like	LRR receptor kinase BAK1-like
blue	LOC110026694	serine carboxypeptidase-like	serine carboxypeptidase-like 49|serine carboxypeptidase-like
blue	LOC110026697	exportin-7-A	exportin-7-A
blue	LOC110026702	uncharacterized LOC110026702	uncharacterized protein LOC110026702
blue	LOC110026724	uncharacterized LOC110026724	LOW QUALITY PROTEIN: uncharacterized protein LOC110026724
blue	LOC110026730	uncharacterized LOC110026730	uncharacterized protein LOC110026730
blue	LOC110026732	translationally-controlled tumor protein homolog	translationally-controlled tumor protein homolog
blue	LOC110026747	probable transmembrane GTPase FZO-like, chloroplastic	probable transmembrane GTPase FZO-like, chloroplastic
blue	LOC110026778	uncharacterized LOC110026778	uncharacterized protein LOC110026778
blue	LOC110026793	adenylate kinase 5, chloroplastic-like	adenylate kinase 5, chloroplastic-like|probable adenylate kinase 5, chloroplastic
blue	LOC110026822	uncharacterized LOC110026822	uncharacterized protein LOC110026822
blue	LOC110026831	protein trichome birefringence-like 37	protein trichome birefringence-like 37
blue	LOC110026846	cytochrome P450 734A6-like	LOW QUALITY PROTEIN: cytochrome P450 734A6-like
blue	LOC110026943	cytochrome P450 78A5-like	LOW QUALITY PROTEIN: cytochrome P450 78A5-like
blue	LOC110026958	protein root UVB sensitive 3	protein root UVB sensitive 3
blue	LOC110026966	protein LONGIFOLIA 1-like	protein LONGIFOLIA 1-like
blue	LOC110026979	SMR domain-containing protein At5g58720	SMR domain-containing protein At5g58720
blue	LOC110027008	ribulose-1,5 bisphosphate carboxylase/oxygenase large subunit N-methyltransferase, chloroplastic	ribulose-1,5 bisphosphate carboxylase/oxygenase large subunit N-methyltransferase, chloroplastic
blue	LOC110027020	xyloglucan endotransglucosylase/hydrolase protein 22-like	xyloglucan endotransglucosylase/hydrolase protein 22-like
blue	LOC110027033	pyrophosphate--fructose 6-phosphate 1-phosphotransferase subunit alpha	pyrophosphate--fructose 6-phosphate 1-phosphotransferase subunit alpha
blue	LOC110027102	aberrant root formation protein 4	aberrant root formation protein 4
blue	LOC110027107	probable plastid-lipid-associated protein 12, chloroplastic	probable plastid-lipid-associated protein 12, chloroplastic
blue	LOC110027132	probable DNA helicase MCM9	probable DNA helicase MCM9
blue	LOC110027148	ABC transporter G family member 31-like	LOW QUALITY PROTEIN: ABC transporter G family member 31-like
blue	LOC110027149	mitogen-activated protein kinase kinase kinase 2	mitogen-activated protein kinase kinase kinase 2
blue	LOC110027154	alpha-humulene synthase-like	alpha-humulene synthase-like
blue	LOC110027160	putative chloride channel-like protein CLC-g	LOW QUALITY PROTEIN: putative chloride channel-like protein CLC-g
blue	LOC110027175	extra-large guanine nucleotide-binding protein 1	extra-large guanine nucleotide-binding protein 1
blue	LOC110027192	ALBINO3-like protein 2, chloroplastic	ALBINO3-like protein 2, chloroplastic
blue	LOC110027203	ALBINO3-like protein 3, mitochondrial	ALBINO3-like protein 3, mitochondrial
blue	LOC110027237	LOB domain-containing protein 37-like	LOB domain-containing protein 37-like
blue	LOC110027291	65-kDa microtubule-associated protein 1-like	65-kDa microtubule-associated protein 1-like
blue	LOC110027320	uncharacterized LOC110027320	uncharacterized protein LOC110027320
blue	LOC110027413	alpha,alpha-trehalose-phosphate synthase [UDP-forming] 6-like	alpha,alpha-trehalose-phosphate synthase [UDP-forming] 6-like
blue	LOC110027414	mannan endo-1,4-beta-mannosidase 1-like	mannan endo-1,4-beta-mannosidase 1-like
blue	LOC110027422	uncharacterized LOC110027422	LOW QUALITY PROTEIN: uncharacterized protein LOC110027422
blue	LOC110027444	nuclear transcription factor Y subunit A-7-like	nuclear transcription factor Y subunit A-7-like
blue	LOC110027463	uncharacterized LOC110027463	uncharacterized protein LOC110027463
blue	LOC110027480	probable RNA-dependent RNA polymerase 1	probable RNA-dependent RNA polymerase 1
blue	LOC110027496	WAT1-related protein At1g21890-like	WAT1-related protein At1g21890-like
blue	LOC110027547	uncharacterized LOC110027547	uncharacterized protein LOC110027547
blue	LOC110027581	protein REDUCED WALL ACETYLATION 1-like	protein REDUCED WALL ACETYLATION 1-like
blue	LOC110027583	protein REDUCED WALL ACETYLATION 4-like	protein REDUCED WALL ACETYLATION 4-like
blue	LOC110027585	glucan endo-1,3-beta-glucosidase 13-like	glucan endo-1,3-beta-glucosidase 13-like
blue	LOC110027658	probable glycosyltransferase STELLO1	probable glycosyltransferase STELLO1
blue	LOC110027670	phosphatidylcholine:diacylglycerol cholinephosphotransferase 1-like	phosphatidylcholine:diacylglycerol cholinephosphotransferase 1-like
blue	LOC110027672	endoplasmic reticulum metallopeptidase 1	LOW QUALITY PROTEIN: endoplasmic reticulum metallopeptidase 1
blue	LOC110027673	ABC transporter B family member 26, chloroplastic	ABC transporter B family member 26, chloroplastic
blue	LOC110027698	uncharacterized LOC110027698	uncharacterized protein LOC110027698
blue	LOC110027699	3-ketoacyl-CoA synthase 12-like	3-ketoacyl-CoA synthase 12-like
blue	LOC110027703	non-lysosomal glucosylceramidase	non-lysosomal glucosylceramidase
blue	LOC110027738	increased DNA methylation 1-like	increased DNA methylation 1-like
blue	LOC110027740	endoglucanase 19-like	endoglucanase 19-like
blue	LOC110027741	pentatricopeptide repeat-containing protein At4g35850, mitochondrial-like	pentatricopeptide repeat-containing protein At4g35850, mitochondrial-like
blue	LOC110027776	LEAF RUST 10 DISEASE-RESISTANCE LOCUS RECEPTOR-LIKE PROTEIN KINASE-like 1.1	LEAF RUST 10 DISEASE-RESISTANCE LOCUS RECEPTOR-LIKE PROTEIN KINASE-like 1.1
blue	LOC110027790	polycomb group protein EMBRYONIC FLOWER 2-like	polycomb group protein EMBRYONIC FLOWER 2-like
blue	LOC110027797	receptor-like serine/threonine-protein kinase ALE2	receptor-like serine/threonine-protein kinase ALE2
blue	LOC110027802	beta-galactosidase-like	beta-galactosidase-like
blue	LOC110027803	serine/threonine-protein kinase tricorner	serine/threonine-protein kinase tricorner
blue	LOC110027816	NAC domain-containing protein 73-like	NAC domain-containing protein 73-like
blue	LOC110027829	putative GATA transcription factor 22	putative GATA transcription factor 22
blue	LOC110027830	GDSL esterase/lipase APG-like	GDSL esterase/lipase APG-like
blue	LOC110027842	acyltransferase-like protein At1g54570, chloroplastic	acyltransferase-like protein At1g54570, chloroplastic
blue	LOC110027846	SOSS complex subunit B homolog	SOSS complex subunit B homolog
blue	LOC110027852	ferredoxin-thioredoxin reductase, variable chain, chloroplastic-like	ferredoxin-thioredoxin reductase, variable chain, chloroplastic-like
blue	LOC110027871	probable homogentisate phytyltransferase 1, chloroplastic	probable homogentisate phytyltransferase 1, chloroplastic
blue	LOC110027884	uncharacterized LOC110027884	uncharacterized protein LOC110027884
blue	LOC110027897	histone-lysine N-methyltransferase ATXR4	histone-lysine N-methyltransferase ATXR4
blue	LOC110027968	patellin-3-like	patellin-3-like
blue	LOC110027975	3-oxoacyl-[acyl-carrier-protein] synthase, mitochondrial	3-oxoacyl-[acyl-carrier-protein] synthase, mitochondrial
blue	LOC110027998	remorin 4.1-like	remorin 4.1-like
blue	LOC110028008	flowering-promoting factor 1-like protein 1	flowering-promoting factor 1-like protein 1
blue	LOC110028013	stress-related protein	stress-related protein
blue	LOC110028053	cysteine-rich repeat secretory protein 55-like	cysteine-rich repeat secretory protein 55-like
blue	LOC110028069	ETHYLENE INSENSITIVE 3-like 1 protein	ETHYLENE INSENSITIVE 3-like 1 protein|ethylene-insensitive 3 protein
blue	LOC110028071	CBL-interacting protein kinase 32-like	CBL-interacting protein kinase 32-like
blue	LOC110028075	thylakoid membrane protein TERC, chloroplastic	thylakoid membrane protein TERC, chloroplastic
blue	LOC110028082	uncharacterized LOC110028082	uncharacterized protein LOC110028082
blue	LOC110028103	E3 ubiquitin-protein ligase XB3-like	E3 ubiquitin-protein ligase XB3-like
blue	LOC110028109	LRR receptor kinase BAK1-like	LRR receptor kinase BAK1-like
blue	LOC110028110	wall-associated receptor kinase 3-like	wall-associated receptor kinase 3-like
blue	LOC110028125	probable copper-transporting ATPase HMA5	probable copper-transporting ATPase HMA5
blue	LOC110028135	protein GAMETE EXPRESSED 2-like	protein GAMETE EXPRESSED 2-like
blue	LOC110028149	cytochrome P450 81E8-like	cytochrome P450 81E8-like
blue	LOC110028154	cytochrome P450 81E8-like	cytochrome P450 81E8-like
blue	LOC110028157	uncharacterized LOC110028157	uncharacterized protein LOC110028157
blue	LOC110028171	non-specific phospholipase C2-like	non-specific phospholipase C2-like
blue	LOC110028177	RING-H2 finger protein ATL13-like	RING-H2 finger protein ATL13-like
blue	LOC110028219	homeobox-leucine zipper protein ROC5-like	homeobox-leucine zipper protein ROC5-like
blue	LOC110028225	pectinesterase inhibitor 9-like	pectinesterase inhibitor 9-like
blue	LOC110028280	E3 ubiquitin-protein ligase RHA1B-like	E3 ubiquitin-protein ligase RHA1B-like
blue	LOC110028314	probable polygalacturonase At1g80170	probable polygalacturonase At1g80170
blue	LOC110028323	magnesium-chelatase subunit ChlD, chloroplastic	magnesium-chelatase subunit ChlD, chloroplastic
blue	LOC110028360	dnaJ protein ERDJ3A	dnaJ protein ERDJ3A
blue	LOC110028367	LRR repeats and ubiquitin-like domain-containing protein At2g30105	LRR repeats and ubiquitin-like domain-containing protein At2g30105
blue	LOC110028382	gibberellin-regulated protein 5-like	gibberellin-regulated protein 5-like
blue	LOC110028422	spermatogenesis-associated protein 20	spermatogenesis-associated protein 20
blue	LOC110028468	CBL-interacting protein kinase 18-like	CBL-interacting protein kinase 18-like
blue	LOC110028532	heat stress transcription factor A-2b	heat stress transcription factor A-2b
blue	LOC110028539	uncharacterized LOC110028539	uncharacterized protein LOC110028539
blue	LOC110028540	3-ketoacyl-CoA synthase 6-like	LOW QUALITY PROTEIN: 3-ketoacyl-CoA synthase 6-like
blue	LOC110028574	nuclear transcription factor Y subunit C-2-like	nuclear transcription factor Y subunit C-2-like
blue	LOC110028593	uncharacterized LOC110028593	uncharacterized protein LOC110028593
blue	LOC110028600	protein ABIL3-like	protein ABIL3-like
blue	LOC110028608	protein VASCULAR ASSOCIATED DEATH 1, chloroplastic	protein VASCULAR ASSOCIATED DEATH 1, chloroplastic
blue	LOC110028634	blue copper protein-like	blue copper protein-like
blue	LOC110028682	uncharacterized LOC110028682	LOW QUALITY PROTEIN: uncharacterized protein LOC110028682
blue	LOC110028727	ruBisCO large subunit-binding protein subunit alpha	chaperonin 60 subunit alpha 2, chloroplastic|ruBisCO large subunit-binding protein subunit alpha
blue	LOC110028733	uncharacterized LOC110028733	uncharacterized protein LOC110028733
blue	LOC110028783	DNA topoisomerase 3-alpha	DNA topoisomerase 3-alpha
blue	LOC110028800	CBS domain-containing protein CBSX3, mitochondrial-like	CBS domain-containing protein CBSX3, mitochondrial-like
blue	LOC110028853	uncharacterized LOC110028853	LOW QUALITY PROTEIN: uncharacterized protein LOC110028853
blue	LOC110028893	F-box/LRR-repeat protein 15-like	F-box/LRR-repeat protein 15-like
blue	LOC110028895	cytochrome P450 94C1	LOW QUALITY PROTEIN: cytochrome P450 94C1
blue	LOC110028896	serine/threonine-protein kinase D6PKL2-like	LOW QUALITY PROTEIN: serine/threonine-protein kinase D6PKL2-like
blue	LOC110028906	LRR receptor kinase BAK1-like	LRR receptor kinase BAK1-like
blue	LOC110028915	LMBR1 domain-containing protein 2 homolog A-like	LMBR1 domain-containing protein 2 homolog A-like
blue	LOC110028929	sucrose transport protein SUT1-like	sucrose transport protein SUT1-like
blue	LOC110028945	probable inactive receptor kinase At5g10020	probable inactive receptor kinase At5g10020
blue	LOC110028958	uncharacterized LOC110028958	uncharacterized protein LOC110028958
blue	LOC110028959	alpha carbonic anhydrase 7-like	alpha carbonic anhydrase 7-like
blue	LOC110029051	DEAD-box ATP-dependent RNA helicase 53-like	DEAD-box ATP-dependent RNA helicase 53-like
blue	LOC110029082	protease Do-like 2, chloroplastic	protease Do-like 2, chloroplastic
blue	LOC110029119	uncharacterized LOC110029119	uncharacterized protein LOC110029119
blue	LOC110029127	E3 ubiquitin-protein ligase MARCH6-like	E3 ubiquitin-protein ligase MARCH6-like|uncharacterized protein LOC110029127
blue	LOC110029154	insulin-degrading enzyme-like 1, peroxisomal	insulin-degrading enzyme-like 1, peroxisomal
blue	LOC110029159	probable lipoxygenase 6	probable lipoxygenase 6
blue	LOC110029169	ABC transporter C family member 13	LOW QUALITY PROTEIN: ABC transporter C family member 13
blue	LOC110029179	pentatricopeptide repeat-containing protein At2g13600-like	pentatricopeptide repeat-containing protein At2g13600-like|pentatricopeptide repeat-containing protein At4g33170-like
blue	LOC110029302	uncharacterized protein At1g04910	uncharacterized protein At1g04910
blue	LOC110029314	TPR repeat-containing protein ZIP4	TPR repeat-containing protein ZIP4
blue	LOC110029329	uncharacterized LOC110029329	uncharacterized protein LOC110029329
blue	LOC110029342	probable acyl-[acyl-carrier-protein]--UDP-N-acetylglucosamine O-acyltransferase, mitochondrial	probable acyl-[acyl-carrier-protein]--UDP-N-acetylglucosamine O-acyltransferase, mitochondrial
blue	LOC110029352	MAPK kinase substrate protein At1g80180-like	MAPK kinase substrate protein At1g80180-like
blue	LOC110029376	GATA transcription factor 4-like	GATA transcription factor 4-like
blue	LOC110029441	uncharacterized LOC110029441	uncharacterized protein LOC110029441
blue	LOC110029470	protein IQ-DOMAIN 14-like	LOW QUALITY PROTEIN: protein IQ-DOMAIN 14-like
blue	LOC110029471	uncharacterized LOC110029471	uncharacterized protein LOC110029471
blue	LOC110029498	vacuolar-processing enzyme-like	vacuolar-processing enzyme-like
blue	LOC110029502	DNA gyrase subunit A, chloroplastic/mitochondrial	DNA gyrase subunit A, chloroplastic/mitochondrial
blue	LOC110029519	casein kinase I-like	casein kinase I-like
blue	LOC110029524	serine-arginine protein 55-like	serine-arginine protein 55-like
blue	LOC110029533	CLK4-associating serine/arginine rich protein	CLK4-associating serine/arginine rich protein
blue	LOC110029536	uncharacterized LOC110029536	uncharacterized protein LOC110029536
blue	LOC110029543	uncharacterized LOC110029543	uncharacterized protein LOC110029543
blue	LOC110029546	F-box protein At2g32560-like	F-box protein At2g32560-like
blue	LOC110029627	uncharacterized LOC110029627	uncharacterized protein LOC110029627
blue	LOC110029631	coiled-coil domain-containing protein SCD2-like	coiled-coil domain-containing protein SCD2-like
blue	LOC110029663	probable ion channel CASTOR	probable ion channel CASTOR
blue	LOC110029699	CTP synthase	CTP synthase
blue	LOC110029763	GDSL esterase/lipase At3g48460	GDSL esterase/lipase At3g48460
blue	LOC110029764	monoacylglycerol lipase-like	uncharacterized protein LOC110029764
blue	LOC110029776	probable glucuronosyltransferase Os01g0926700	probable glucuronosyltransferase Os01g0926700
blue	LOC110029795	3-ketoacyl-CoA synthase 20-like	LOW QUALITY PROTEIN: 3-ketoacyl-CoA synthase 20-like
blue	LOC110029837	alpha,alpha-trehalose-phosphate synthase [UDP-forming] 5-like	alpha,alpha-trehalose-phosphate synthase [UDP-forming] 5-like
blue	LOC110029839	aspartyl protease family protein At5g10770-like	aspartyl protease family protein At5g10770-like
blue	LOC110029842	uncharacterized protein At2g38710	uncharacterized protein At2g38710
blue	LOC110029860	mini zinc finger protein 1-like	mini zinc finger protein 1-like
blue	LOC110029866	GDSL esterase/lipase At4g16230-like	GDSL esterase/lipase At4g16230-like
blue	LOC110029868	small RNA degrading nuclease 5-like	small RNA degrading nuclease 5-like
blue	LOC110029870	ACT domain-containing protein ACR3	ACT domain-containing protein ACR3
blue	LOC110029877	chloride channel protein CLC-c	chloride channel protein CLC-c
blue	LOC110029896	uncharacterized LOC110029896	uncharacterized protein LOC110029896
blue	LOC110029898	amino acid permease 3-like	amino acid permease 3-like
blue	LOC110029901	2-oxoisovalerate dehydrogenase subunit alpha 2, mitochondrial	2-oxoisovalerate dehydrogenase subunit alpha 2, mitochondrial
blue	LOC110029943	NADPH--cytochrome P450 reductase-like	LOW QUALITY PROTEIN: NADPH--cytochrome P450 reductase-like
blue	LOC110029948	protein trichome birefringence-like 3	protein trichome birefringence-like 3
blue	LOC110029995	transcription termination factor MTERF6, chloroplastic/mitochondrial	transcription termination factor MTERF6, chloroplastic/mitochondrial
blue	LOC110030024	serine/threonine-protein kinase ATG1c-like	serine/threonine-protein kinase ATG1c-like
blue	LOC110030055	probable protein phosphatase 2C 47	probable protein phosphatase 2C 47
blue	LOC110030058	protein rolling stone-like	protein rolling stone-like
blue	LOC110030059	CASP-like protein 2C1	CASP-like protein 2C1
blue	LOC110030082	probable WRKY transcription factor 2	probable WRKY transcription factor 2
blue	LOC110030100	putative CCA tRNA nucleotidyltransferase 2	putative CCA tRNA nucleotidyltransferase 2
blue	LOC110030109	cytochrome P450 86A2-like	cytochrome P450 86A2-like
blue	LOC110030111	uncharacterized LOC110030111	uncharacterized protein LOC110030111
blue	LOC110030133	uncharacterized LOC110030133	uncharacterized protein LOC110030133
blue	LOC110030186	uncharacterized LOC110030186	uncharacterized protein LOC110030186
blue	LOC110030214	AUGMIN subunit 5-like	AUGMIN subunit 5-like
blue	LOC110030217	DExH-box ATP-dependent RNA helicase DExH7, chloroplastic-like	DExH-box ATP-dependent RNA helicase DExH7, chloroplastic-like
blue	LOC110030246	protein TIFY 10c-like	protein TIFY 10c-like
blue	LOC110030337	boron transporter 1-like	boron transporter 1-like
blue	LOC110030356	uncharacterized LOC110030356	uncharacterized protein LOC110030356
blue	LOC110030386	repressor of RNA polymerase III transcription MAF1 homolog	repressor of RNA polymerase III transcription MAF1 homolog
blue	LOC110030450	probable cyclic nucleotide-gated ion channel 14	probable cyclic nucleotide-gated ion channel 14
blue	LOC110030453	thaumatin-like protein 1b	thaumatin-like protein 1b
blue	LOC110030466	uncharacterized LOC110030466	uncharacterized protein LOC110030466
blue	LOC110030479	protein fluG	protein fluG
blue	LOC110030481	probable pectate lyase 8	probable pectate lyase 8
blue	LOC110030484	uncharacterized LOC110030484	uncharacterized protein LOC110030484
blue	LOC110030501	uncharacterized LOC110030501	uncharacterized protein LOC110030501
blue	LOC110030536	fatty acid amide hydrolase-like	fatty acid amide hydrolase-like
blue	LOC110030540	heavy metal-associated isoprenylated plant protein 32-like	heavy metal-associated isoprenylated plant protein 32-like
blue	LOC110030589	NEDD8 ultimate buster 1	NEDD8 ultimate buster 1
blue	LOC110030593	MLP-like protein 423	MLP-like protein 423
blue	LOC110030614	heparanase-like protein 3	heparanase-like protein 3
blue	LOC110030668	uncharacterized LOC110030668	uncharacterized protein LOC110030668
blue	LOC110030686	probable 1-deoxy-D-xylulose-5-phosphate synthase 2, chloroplastic	LOW QUALITY PROTEIN: probable 1-deoxy-D-xylulose-5-phosphate synthase 2, chloroplastic
blue	LOC110030692	chlorophyll(ide) b reductase NOL, chloroplastic	chlorophyll(ide) b reductase NOL, chloroplastic
blue	LOC110030753	pollen-specific protein SF21-like	pollen-specific protein SF21-like
blue	LOC110030790	branched-chain-amino-acid aminotransferase-like protein 1	branched-chain-amino-acid aminotransferase-like protein 1
blue	LOC110030827	jasmonic acid-amido synthetase JAR1	jasmonic acid-amido synthetase JAR1
blue	LOC110030841	putative GTP diphosphokinase RSH1, chloroplastic	putative GTP diphosphokinase RSH1, chloroplastic
blue	LOC110030843	katanin p80 WD40 repeat-containing subunit B1 homolog	katanin p80 WD40 repeat-containing subunit B1 homolog
blue	LOC110030846	polyribonucleotide nucleotidyltransferase 2, mitochondrial	polyribonucleotide nucleotidyltransferase 2, mitochondrial
blue	LOC110030875	uncharacterized LOC110030875	uncharacterized protein LOC110030875
blue	LOC110030877	uncharacterized LOC110030877	uncharacterized protein LOC110030877
blue	LOC110030894	DEAD-box ATP-dependent RNA helicase 58, chloroplastic	DEAD-box ATP-dependent RNA helicase 58, chloroplastic
blue	LOC110030928	pathogenesis-related protein 1-like	pathogenesis-related protein 1-like
blue	LOC110030932	auxin-repressed 12.5 kDa protein-like	auxin-repressed 12.5 kDa protein-like
blue	LOC110030951	uncharacterized LOC110030951	uncharacterized protein LOC110030951
blue	LOC110030958	ferredoxin	ferredoxin
blue	LOC110030969	probable protein NAP1	probable protein NAP1
blue	LOC110030971	probable calcium-binding protein CML29	probable calcium-binding protein CML29
blue	LOC110030993	pentatricopeptide repeat-containing protein At3g16610-like	LOW QUALITY PROTEIN: pentatricopeptide repeat-containing protein At3g16610-like
blue	LOC110031002	protein MICRORCHIDIA 6-like	protein MICRORCHIDIA 6-like
blue	LOC110031003	bidirectional sugar transporter SWEET16-like	bidirectional sugar transporter SWEET16-like
blue	LOC110031053	probable tocopherol O-methyltransferase, chloroplastic	probable tocopherol O-methyltransferase, chloroplastic
blue	LOC110031088	protein-ribulosamine 3-kinase, chloroplastic	protein-ribulosamine 3-kinase, chloroplastic
blue	LOC110031126	uncharacterized LOC110031126	uncharacterized protein LOC110031126
blue	LOC110031135	transcription factor GLABRA 3-like	transcription factor EGL1-like|transcription factor GLABRA 3-like
blue	LOC110031166	TITAN-like protein	TITAN-like protein
blue	LOC110031171	pentatricopeptide repeat-containing protein At2g27800, mitochondrial-like	pentatricopeptide repeat-containing protein At2g27800, mitochondrial-like
blue	LOC110031182	uncharacterized LOC110031182	uncharacterized protein LOC110031182
blue	LOC110031183	E3 ubiquitin-protein ligase RMA3-like	E3 ubiquitin-protein ligase RMA3-like
blue	LOC110031188	peptide chain release factor APG3, chloroplastic	peptide chain release factor APG3, chloroplastic
blue	LOC110031232	long chain base biosynthesis protein 1b	long chain base biosynthesis protein 1b
blue	LOC110031263	cyclic nucleotide-gated ion channel 2-like	LOW QUALITY PROTEIN: cyclic nucleotide-gated ion channel 2-like
blue	LOC110031280	heparanase-like protein 2	heparanase-like protein 2
blue	LOC110031289	uncharacterized LOC110031289	uncharacterized protein LOC110031289
blue	LOC110031292	probable glycerol-3-phosphate dehydrogenase [NAD(+)] 1, cytosolic	probable glycerol-3-phosphate dehydrogenase [NAD(+)] 1, cytosolic
blue	LOC110031334	beta-galactosidase 15	beta-galactosidase 15
blue	LOC110031339	uncharacterized protein At3g49720-like	uncharacterized protein At3g49720-like
blue	LOC110031371	uncharacterized protein slr1919	uncharacterized protein LOC110031371
blue	LOC110031419	DExH-box ATP-dependent RNA helicase DExH7, chloroplastic	DExH-box ATP-dependent RNA helicase DExH7, chloroplastic
blue	LOC110031429	probable N-acetyltransferase HLS1-like	probable N-acetyltransferase HLS1-like
blue	LOC110031444	heavy metal-associated isoprenylated plant protein 39-like	heavy metal-associated isoprenylated plant protein 39-like
blue	LOC110031465	uncharacterized LOC110031465	uncharacterized protein LOC110031465
blue	LOC110031483	equilibrative nucleotide transporter 1	equilibrative nucleotide transporter 1
blue	LOC110031489	sodium/hydrogen exchanger 6-like	sodium/hydrogen exchanger 6-like
blue	LOC110031496	DNA mismatch repair protein MLH3-like	DNA mismatch repair protein MLH3-like
blue	LOC110031497	DNA mismatch repair protein MLH3-like	DNA mismatch repair protein MLH3-like
blue	LOC110031510	telomere repeat-binding protein 2-like	telomere repeat-binding protein 2-like
blue	LOC110031550	probable fructokinase-1	probable fructokinase-1
blue	LOC110031560	probable linoleate 9S-lipoxygenase 5	probable linoleate 9S-lipoxygenase 5
blue	LOC110031584	ABC transporter A family member 1	ABC transporter A family member 1
blue	LOC110031590	calcium-dependent protein kinase 20-like	calcium-dependent protein kinase 20-like
blue	LOC110031599	protein TONSOKU-like	protein TONSOKU-like
blue	LOC110031600	uncharacterized LOC110031600	uncharacterized protein LOC110031600
blue	LOC110031630	testis-expressed protein 10 homolog	testis-expressed protein 10 homolog
blue	LOC110031640	beta-galactosidase 5	beta-galactosidase 5
blue	LOC110031679	chloride channel protein CLC-d	chloride channel protein CLC-d
blue	LOC110031691	putative ion channel POLLUX-like 2	putative ion channel POLLUX-like 2
blue	LOC110031734	protein RADIALIS-like 4	protein RADIALIS-like 4
blue	LOC110031739	uncharacterized protein At4g30180	uncharacterized protein At4g30180
blue	LOC110031740	protein DETOXIFICATION 42-like	protein DETOXIFICATION 42-like
blue	LOC110031759	DNA mismatch repair protein MSH5	DNA mismatch repair protein MSH5
blue	LOC110031762	uncharacterized LOC110031762	uncharacterized protein LOC110031762
blue	LOC110031778	arogenate dehydratase/prephenate dehydratase 2, chloroplastic-like	arogenate dehydratase/prephenate dehydratase 2, chloroplastic-like
blue	LOC110031779	protein MARD1-like	protein MARD1-like
blue	LOC110031786	GDSL esterase/lipase EXL3-like	GDSL esterase/lipase EXL3-like
blue	LOC110031790	protein ECERIFERUM 26-like	protein ECERIFERUM 26-like
blue	LOC110031801	low-temperature-induced cysteine proteinase-like	low-temperature-induced cysteine proteinase-like
blue	LOC110031802	uncharacterized LOC110031802	uncharacterized protein LOC110031802
blue	LOC110031817	aldehyde dehydrogenase family 2 member C4-like	aldehyde dehydrogenase family 2 member C4-like
blue	LOC110031842	CMP-sialic acid transporter 4-like	CMP-sialic acid transporter 4-like
blue	LOC110031872	hydroxymethylglutaryl-CoA synthase-like	hydroxymethylglutaryl-CoA synthase-like
blue	LOC110031904	kinesin-like protein KIN-14I	kinesin-like protein KIN-14I
blue	LOC110031906	uncharacterized LOC110031906	uncharacterized protein LOC110031906
blue	LOC110031926	WAT1-related protein At3g45870-like	WAT1-related protein At3g45870-like
blue	LOC110031950	beta-carotene 3-hydroxylase, chloroplastic-like	beta-carotene 3-hydroxylase, chloroplastic-like
blue	LOC110031964	uncharacterized LOC110031964	LOW QUALITY PROTEIN: uncharacterized protein LOC110031964
blue	LOC110031978	nuclear transcription factor Y subunit B-3-like	nuclear transcription factor Y subunit B-3-like
blue	LOC110031982	calcium-transporting ATPase 3, endoplasmic reticulum-type	calcium-transporting ATPase 3, endoplasmic reticulum-type
blue	LOC110032006	glycine-rich RNA-binding protein 1-like	LOW QUALITY PROTEIN: glycine-rich RNA-binding protein 1-like
blue	LOC110032010	serine carboxypeptidase-like 14	serine carboxypeptidase-like 14|serine carboxypeptidase-like 18
blue	LOC110032024	protein RIK	protein RIK
blue	LOC110032046	pentatricopeptide repeat-containing protein At5g02830, chloroplastic	pentatricopeptide repeat-containing protein At5g02830, chloroplastic
blue	LOC110032048	phenolic glucoside malonyltransferase 1-like	phenolic glucoside malonyltransferase 1-like
blue	LOC110032051	CO(2)-response secreted protease-like	CO(2)-response secreted protease-like
blue	LOC110032097	uncharacterized protein At1g10890	uncharacterized protein At1g10890
blue	LOC110032114	uncharacterized LOC110032114	uncharacterized protein LOC110032114
blue	LOC110032122	probable beta-1,3-galactosyltransferase 3	probable beta-1,3-galactosyltransferase 3
blue	LOC110032133	oxysterol-binding protein-related protein 1C	oxysterol-binding protein-related protein 1C
blue	LOC110032199	SNARE-interacting protein KEULE-like	SNARE-interacting protein KEULE-like
blue	LOC110032219	NHL repeat-containing protein 2	NHL repeat-containing protein 2
blue	LOC110032223	rab GTPase-activating protein 1	rab GTPase-activating protein 1
blue	LOC110032259	uncharacterized LOC110032259	uncharacterized protein LOC110032259
blue	LOC110032277	small GTPase LIP1-like	small GTPase LIP1-like
blue	LOC110032308	uncharacterized LOC110032308	uncharacterized protein LOC110032308
blue	LOC110032338	homeobox-leucine zipper protein ROC2-like	homeobox-leucine zipper protein ROC2-like
blue	LOC110032341	subtilisin-like protease SBT1.6	subtilisin-like protease SBT1.6
blue	LOC110032355	uncharacterized LOC110032355	uncharacterized protein LOC110032355
blue	LOC110032365	probable serine/threonine-protein kinase PBL8	probable serine/threonine-protein kinase PBL8
blue	LOC110032379	transcription repressor OFP12-like	transcription repressor OFP12-like
blue	LOC110032384	myosin-12	myosin-12
blue	LOC110032436	chlorophyllase-2, chloroplastic	chlorophyllase-2, chloroplastic
blue	LOC110032439	serine/threonine-protein kinase ATM	serine/threonine-protein kinase ATM
blue	LOC110032444	glycosyltransferase family protein 64 protein C5-like	glycosyltransferase family protein 64 protein C5-like
blue	LOC110032493	dormancy-associated protein homolog 3-like	dormancy-associated protein homolog 3-like
blue	LOC110032517	pinin	pinin
blue	LOC110032603	geranylgeranyl diphosphate reductase, chloroplastic	geranylgeranyl diphosphate reductase, chloroplastic
blue	LOC110032636	probable potassium transporter 9	probable potassium transporter 9
blue	LOC110032646	methionine aminopeptidase 1B, chloroplastic-like	methionine aminopeptidase 1B, chloroplastic-like
blue	LOC110032665	ethylene-responsive transcription factor ERF118-like	ethylene-responsive transcription factor ERF118-like
blue	LOC110032680	non-specific lipid-transfer protein 1-like	non-specific lipid-transfer protein 1-like
blue	LOC110032681	non-specific lipid-transfer protein 1-like	non-specific lipid-transfer protein 1-like
blue	LOC110032682	expansin-A8-like	LOW QUALITY PROTEIN: expansin-A8-like
blue	LOC110032695	uncharacterized LOC110032695	uncharacterized protein LOC110032695
blue	LOC110032696	beta-galactosidase 2-like	beta-galactosidase 2-like
blue	LOC110032709	uncharacterized LOC110032709	uncharacterized protein LOC110032709
blue	LOC110032711	serine/threonine-protein kinase OXI1-like	serine/threonine-protein kinase OXI1-like
blue	LOC110032732	uncharacterized LOC110032732	uncharacterized protein LOC110032732
blue	LOC110032741	protein SUPPRESSOR OF FRI 4	protein SUPPRESSOR OF FRI 4
blue	LOC110032778	homeobox-leucine zipper protein HAT4-like	homeobox-leucine zipper protein HAT4-like
blue	LOC110032801	mannosyl-oligosaccharide glucosidase GCS1	mannosyl-oligosaccharide glucosidase GCS1
blue	LOC110032803	RNA polymerase sigma factor sigF, chloroplastic	RNA polymerase sigma factor sigF, chloroplastic
blue	LOC110032807	vacuolar amino acid transporter 1-like	vacuolar amino acid transporter 1-like
blue	LOC110032815	xyloglucan endotransglucosylase/hydrolase protein 9-like	LOW QUALITY PROTEIN: xyloglucan endotransglucosylase/hydrolase protein 9-like
blue	LOC110032906	beta-galactosidase 6	beta-galactosidase 6
blue	LOC110032910	ubiquitin-like protein 5	ubiquitin-like protein 5
blue	LOC110032926	anthocyanin regulatory R-S protein-like	anthocyanin regulatory R-S protein-like
blue	LOC110032927	remorin-like	remorin-like
blue	LOC110032958	protein yippee-like At4g27745	protein yippee-like At4g27745
blue	LOC110033007	uncharacterized LOC110033007	LOW QUALITY PROTEIN: uncharacterized protein LOC110033007
blue	LOC110033010	transcription termination factor MTERF5, chloroplastic	transcription termination factor MTERF5, chloroplastic
blue	LOC110033016	CDP-diacylglycerol--serine O-phosphatidyltransferase 2-like	CDP-diacylglycerol--serine O-phosphatidyltransferase 2-like
blue	LOC110033030	probable methyltransferase PMT17	probable methyltransferase PMT17
blue	LOC110033059	K(+) efflux antiporter 4-like	K(+) efflux antiporter 4-like
blue	LOC110033061	lachrymatory-factor synthase-like	lachrymatory-factor synthase-like
blue	LOC110033075	CTP synthase-like	CTP synthase 1-like|CTP synthase-like
blue	LOC110033091	protein NETWORKED 2B-like	protein NETWORKED 2B-like
blue	LOC110033106	ARF guanine-nucleotide exchange factor GNOM	ARF guanine-nucleotide exchange factor GNOM
blue	LOC110033107	phosphatidylcholine:diacylglycerol cholinephosphotransferase 1-like	phosphatidylcholine:diacylglycerol cholinephosphotransferase 1-like
blue	LOC110033111	uncharacterized LOC110033111	uncharacterized protein LOC110033111
blue	LOC110033113	receptor kinase-like protein Xa21	receptor kinase-like protein Xa21
blue	LOC110033165	amino acid transporter ANTL3-like	amino acid transporter ANTL3-like
blue	LOC110033167	cell division control protein 6 homolog	cell division control protein 6 homolog
blue	LOC110033183	monodehydroascorbate reductase-like	monodehydroascorbate reductase-like
blue	LOC110033210	xin actin-binding repeat-containing protein 2	xin actin-binding repeat-containing protein 2
blue	LOC110033226	probable lipoxygenase 8, chloroplastic	probable lipoxygenase 8, chloroplastic
blue	LOC110033248	beta-glucosidase 12-like	LOW QUALITY PROTEIN: beta-glucosidase 12-like
blue	LOC110033279	uncharacterized LOC110033279	uncharacterized protein LOC110033279
blue	LOC110033355	sulfhydryl oxidase 1-like	sulfhydryl oxidase 1-like
blue	LOC110033387	DNA repair helicase XPB1-like	DNA repair helicase XPB1-like
blue	LOC110033393	structural maintenance of chromosomes protein 3	structural maintenance of chromosomes protein 3
blue	LOC110033414	lipase-like	uncharacterized protein LOC110033414
blue	LOC110033468	glucan endo-1,3-beta-glucosidase 6-like	glucan endo-1,3-beta-glucosidase 6-like
blue	LOC110033487	Fanconi anemia group I protein	Fanconi anemia group I protein
blue	LOC110033498	chitinase-like protein 1	chitinase-like protein 1
blue	LOC110033508	GDSL esterase/lipase At4g01130-like	GDSL esterase/lipase At4g01130-like
blue	LOC110033544	phytepsin-like	phytepsin-like
blue	LOC110033612	2-succinylbenzoate--CoA ligase, chloroplastic/peroxisomal	2-succinylbenzoate--CoA ligase, chloroplastic/peroxisomal
blue	LOC110033655	uncharacterized LOC110033655	uncharacterized protein LOC110033655
blue	LOC110033674	uncharacterized LOC110033674	uncharacterized protein LOC110033674
blue	LOC110033701	nuclear inhibitor of protein phosphatase 1	nuclear inhibitor of protein phosphatase 1
blue	LOC110033706	RNA-binding protein 38-like	RNA-binding protein 24-like|RNA-binding protein 38-like
blue	LOC110033725	putative lipase YDR444W	putative lipase YDR444W
blue	LOC110033735	nuclear pore complex protein NUP205-like	nuclear pore complex protein NUP205-like
blue	LOC110033806	formin-like protein 20	LOW QUALITY PROTEIN: formin-like protein 20
blue	LOC110033887	pentatricopeptide repeat-containing protein At1g06143	pentatricopeptide repeat-containing protein At1g06143
blue	LOC110033888	uncharacterized LOC110033888	uncharacterized protein LOC110033888
blue	LOC110033919	prosaposin-like	prosaposin-like
blue	LOC110033932	uncharacterized LOC110033932	uncharacterized protein LOC110033932
blue	LOC110033959	DNA ligase 4	DNA ligase 4
blue	LOC110033964	expansin-A4	expansin-A4
blue	LOC110033965	serine/arginine repetitive matrix protein 1	serine/arginine repetitive matrix protein 1
blue	LOC110034011	uncharacterized LOC110034011	uncharacterized protein LOC110034011
blue	LOC110034012	probable potassium transporter 17	probable potassium transporter 17
blue	LOC110034017	protein DETOXIFICATION 14-like	protein DETOXIFICATION 14-like
blue	LOC110034019	uncharacterized LOC110034019	uncharacterized protein LOC110034019
blue	LOC110034057	protein QUIRKY	protein QUIRKY
blue	LOC110034063	uncharacterized LOC110034063	uncharacterized protein LOC110034063
blue	LOC110034084	phospholipid-transporting ATPase 2	phospholipid-transporting ATPase 2
blue	LOC110034112	MMS19 nucleotide excision repair protein homolog	MMS19 nucleotide excision repair protein homolog
blue	LOC110034138	ELMO domain-containing protein A-like	ELMO domain-containing protein A-like
blue	LOC110034298	heavy metal-associated isoprenylated plant protein 7-like	heavy metal-associated isoprenylated plant protein 7-like
blue	LOC110034415	protein REDUCED WALL ACETYLATION 1-like	protein REDUCED WALL ACETYLATION 1-like
blue	LOC110034465	probable aquaporin TIP1-1	probable aquaporin TIP1-1
blue	LOC110034598	uncharacterized LOC110034598	uncharacterized protein LOC110034598
blue	LOC110034601	alpha,alpha-trehalose-phosphate synthase [UDP-forming] 5-like	alpha,alpha-trehalose-phosphate synthase [UDP-forming] 5-like
blue	LOC110034751	uncharacterized LOC110034751	uncharacterized protein LOC110034751
blue	LOC110034771	calmodulin-binding transcription activator 4-like	calmodulin-binding transcription activator 4-like
blue	LOC110034784	probable ADP-ribosylation factor GTPase-activating protein AGD6	probable ADP-ribosylation factor GTPase-activating protein AGD6
blue	LOC110034845	3-oxoacyl-[acyl-carrier-protein] synthase I, chloroplastic-like	3-oxoacyl-[acyl-carrier-protein] synthase I, chloroplastic-like
blue	LOC110034848	lipase-like	lipase-like
blue	LOC110034852	uncharacterized LOC110034852	uncharacterized protein LOC110034852
blue	LOC110034869	probable cyclic nucleotide-gated ion channel 5	probable cyclic nucleotide-gated ion channel 5
blue	LOC110034901	uncharacterized LOC110034901	uncharacterized protein LOC110034901
blue	LOC110034907	cellulose synthase-like protein E1	cellulose synthase-like protein E1
blue	LOC110035103	40S ribosomal protein S3a-like	40S ribosomal protein S3a-like
blue	LOC110035124	monothiol glutaredoxin-S11-like	monothiol glutaredoxin-S11-like
blue	LOC110035149	G-type lectin S-receptor-like serine/threonine-protein kinase LECRK3	G-type lectin S-receptor-like serine/threonine-protein kinase LECRK3
blue	LOC110035164	probable glycosyltransferase STELLO2	probable glycosyltransferase STELLO2
blue	LOC110035166	putative invertase inhibitor	putative invertase inhibitor
blue	LOC110035224	CASP-like protein 2A1	CASP-like protein 2A1
blue	LOC110035236	callose synthase 3-like	callose synthase 3-like
blue	LOC110035288	hippocampus abundant transcript 1 protein-like	hippocampus abundant transcript 1 protein-like
blue	LOC110035298	GDP-L-galactose phosphorylase 1-like	GDP-L-galactose phosphorylase 1-like
blue	LOC110035329	serine/threonine-protein phosphatase 4 regulatory subunit 2-like	serine/threonine-protein phosphatase 4 regulatory subunit 2-like
blue	LOC110035339	uncharacterized LOC110035339	uncharacterized protein LOC110035339
blue	LOC110035348	AP2-like ethylene-responsive transcription factor At1g16060	AP2-like ethylene-responsive transcription factor At1g16060
blue	LOC110035363	probable mannose-1-phosphate guanylyltransferase 1	probable mannose-1-phosphate guanylyltransferase 1
blue	LOC110035400	proline synthase co-transcribed bacterial homolog protein-like	proline synthase co-transcribed bacterial homolog protein-like
blue	LOC110035416	protein TSS-like	protein TSS-like
blue	LOC110035479	ribonuclease 1-like	ribonuclease 1-like
blue	LOC110035520	cell division cycle 20.2, cofactor of APC complex-like	cell division cycle 20.2, cofactor of APC complex-like
blue	LOC110035550	alanine--tRNA ligase, chloroplastic/mitochondrial-like	alanine--tRNA ligase, chloroplastic/mitochondrial-like
blue	LOC110035566	uncharacterized LOC110035566	uncharacterized protein LOC110035566
blue	LOC110035568	GDSL esterase/lipase At4g26790-like	LOW QUALITY PROTEIN: GDSL esterase/lipase At4g26790-like
blue	LOC110035614	RNA-binding protein 38-like	RNA-binding protein 38-like
blue	LOC110035622	probable methyltransferase PMT19	probable methyltransferase PMT16|probable methyltransferase PMT19
blue	LOC110035633	bifunctional nuclease 2	bifunctional nuclease 2
blue	LOC110035673	chlorophyllide a oxygenase, chloroplastic	chlorophyllide a oxygenase, chloroplastic
blue	LOC110035675	heparan-alpha-glucosaminide N-acetyltransferase	heparan-alpha-glucosaminide N-acetyltransferase
blue	LOC110035715	glycerol-3-phosphate 2-O-acyltransferase 6-like	LOW QUALITY PROTEIN: glycerol-3-phosphate 2-O-acyltransferase 6-like
blue	LOC110035735	ABC transporter B family member 28	ABC transporter B family member 28
blue	LOC110035754	ABC transporter G family member 14-like	LOW QUALITY PROTEIN: ABC transporter G family member 14-like
blue	LOC110035765	electron transfer flavoprotein-ubiquinone oxidoreductase, mitochondrial	electron transfer flavoprotein-ubiquinone oxidoreductase, mitochondrial
blue	LOC110035811	protein POLLEN DEFECTIVE IN GUIDANCE 1	protein POLLEN DEFECTIVE IN GUIDANCE 1
blue	LOC110035855	sucrose synthase 7-like	LOW QUALITY PROTEIN: sucrose synthase 7-like
blue	LOC110035873	probable galacturonosyltransferase 3	probable galacturonosyltransferase 3
blue	LOC110035894	probable pre-mRNA-splicing factor ATP-dependent RNA helicase DEAH9	probable pre-mRNA-splicing factor ATP-dependent RNA helicase DEAH9
blue	LOC110035916	purple acid phosphatase 17-like	purple acid phosphatase 17-like
blue	LOC110035933	probable xyloglucan glycosyltransferase 9	probable xyloglucan glycosyltransferase 9
blue	LOC110035962	cathepsin B-like	cathepsin B-like
blue	LOC110035963	polyamine-modulated factor 1-binding protein 1-like	polyamine-modulated factor 1-binding protein 1-like
blue	LOC110035975	TMV resistance protein N-like	TMV resistance protein N-like
blue	LOC110035992	uncharacterized LOC110035992	uncharacterized protein LOC110035992
blue	LOC110035999	R3H domain-containing protein 4-like	R3H domain-containing protein 4-like
blue	LOC110036069	DExH-box ATP-dependent RNA helicase DExH8-like	DExH-box ATP-dependent RNA helicase DExH8-like
blue	LOC110036112	elongation factor G, mitochondrial-like	elongation factor G, mitochondrial-like
blue	LOC110036147	BURP domain-containing protein 3	BURP domain-containing protein 3
blue	LOC110036195	protein PHLOEM PROTEIN 2-LIKE A9-like	protein PHLOEM PROTEIN 2-LIKE A9-like
blue	LOC110036199	CDP-diacylglycerol--serine O-phosphatidyltransferase 1-like	CDP-diacylglycerol--serine O-phosphatidyltransferase 1-like
blue	LOC110036222	1,4-dihydroxy-2-naphthoyl-CoA synthase, peroxisomal-like	1,4-dihydroxy-2-naphthoyl-CoA synthase, peroxisomal-like
blue	LOC110036299	growth-regulating factor 6-like	growth-regulating factor 6-like
blue	LOC110036311	UDP-glycosyltransferase 73B4-like	LOW QUALITY PROTEIN: UDP-glycosyltransferase 73B4-like
blue	LOC110036351	uncharacterized protein At1g01500-like	uncharacterized protein At1g01500-like
blue	LOC110036400	F-box protein At2g26850-like	F-box protein At2g26850-like
blue	LOC110036418	serine/threonine-protein phosphatase 4 regulatory subunit 3	serine/threonine-protein phosphatase 4 regulatory subunit 3
blue	LOC110036438	probable alpha-amylase 2	probable alpha-amylase 2
blue	LOC110036466	glyoxysomal processing protease, glyoxysomal	glyoxysomal processing protease, glyoxysomal
blue	LOC110036502	transcription factor IBH1	transcription factor IBH1
blue	LOC110036591	protein HOTHEAD-like	LOW QUALITY PROTEIN: protein HOTHEAD-like
blue	LOC110036601	probable polygalacturonase	probable polygalacturonase
blue	LOC110036633	probable sodium-coupled neutral amino acid transporter 6	probable sodium-coupled neutral amino acid transporter 6
blue	LOC110036634	probable inactive receptor kinase At5g58300	probable inactive receptor kinase At5g58300
blue	LOC110036674	callose synthase 7-like	LOW QUALITY PROTEIN: callose synthase 7-like
blue	LOC110036704	uncharacterized protein At1g04910	uncharacterized protein At1g04910
blue	LOC110036783	B-box zinc finger protein 22-like	B-box zinc finger protein 22-like
blue	LOC110036850	microtubule-associated protein 70-2-like	microtubule-associated protein 70-2-like
blue	LOC110036884	cysteine protease RD19A-like	cysteine protease RD19A-like
blue	LOC110036941	probable BOI-related E3 ubiquitin-protein ligase 3	probable BOI-related E3 ubiquitin-protein ligase 3
blue	LOC110036953	transcription repressor OFP12-like	transcription repressor OFP12-like
blue	LOC110036965	scopoletin glucosyltransferase-like	scopoletin glucosyltransferase-like
blue	LOC110036976	probable LRR receptor-like serine/threonine-protein kinase At5g48740	LOW QUALITY PROTEIN: probable LRR receptor-like serine/threonine-protein kinase At5g48740
blue	LOC110037015	ABC transporter B family member 5-like	ABC transporter B family member 5-like
blue	LOC110037024	pre-mRNA-splicing factor ATP-dependent RNA helicase DEAH7-like	pre-mRNA-splicing factor ATP-dependent RNA helicase DEAH7-like
blue	LOC110037076	protein DETOXIFICATION 27-like	protein DETOXIFICATION 27-like
blue	LOC110037104	uncharacterized LOC110037104	uncharacterized protein LOC110037104
blue	LOC110037249	cytochrome b-c1 complex subunit Rieske, mitochondrial-like	cytochrome b-c1 complex subunit Rieske, mitochondrial-like
blue	LOC110037253	zeaxanthin epoxidase, chloroplastic-like	zeaxanthin epoxidase, chloroplastic-like
blue	LOC110037296	probable glutamate carboxypeptidase LAMP1	probable glutamate carboxypeptidase LAMP1
blue	LOC110037324	uncharacterized LOC110037324	uncharacterized protein LOC110037324
blue	LOC110037331	glutaredoxin-C1-like	glutaredoxin-C1-like
blue	LOC110037351	uncharacterized LOC110037351	uncharacterized protein LOC110037351
blue	LOC110037364	putative membrane-bound O-acyltransferase C24H6.01c	LOW QUALITY PROTEIN: putative membrane-bound O-acyltransferase C24H6.01c
blue	LOC110037373	zinc protease PQQL-like	zinc protease PQQL-like
blue	LOC110037384	transcription factor MYB56-like	transcription factor MYB56-like
blue	LOC110037388	myb-related protein 2-like	myb-related protein 2-like
blue	LOC110037460	protein PIN-LIKES 7-like	protein PIN-LIKES 7-like
blue	LOC110037499	protein STRUBBELIG-RECEPTOR FAMILY 3	protein STRUBBELIG-RECEPTOR FAMILY 3
blue	LOC110037629	villin-3-like	villin-3-like
blue	LOC110037672	serine carboxypeptidase-like 18	serine carboxypeptidase-like 18
blue	LOC110037715	protein NUCLEAR FUSION DEFECTIVE 4-like	protein NUCLEAR FUSION DEFECTIVE 4-like
blue	LOC110037781	protein NUCLEAR FUSION DEFECTIVE 4-like	protein NUCLEAR FUSION DEFECTIVE 4-like
blue	LOC110037787	zinc finger MYND domain-containing protein 15	zinc finger MYND domain-containing protein 15
blue	LOC110037798	uncharacterized LOC110037798	uncharacterized protein LOC110037798
blue	LOC110037900	NAC domain-containing protein 68-like	NAC domain-containing protein 68-like
blue	LOC110037917	uncharacterized LOC110037917	uncharacterized protein LOC110037917
blue	LOC110038025	pyridoxal kinase	pyridoxal kinase
blue	LOC110038060	AT-hook motif nuclear-localized protein 9	AT-hook motif nuclear-localized protein 9
blue	LOC110038082	protein CHROMATIN REMODELING 20	protein CHROMATIN REMODELING 20
blue	LOC110038084	7-hydroxymethyl chlorophyll a reductase, chloroplastic	7-hydroxymethyl chlorophyll a reductase, chloroplastic
blue	LOC110038129	uncharacterized LOC110038129	uncharacterized protein LOC110038129
blue	LOC110038249	transcription factor bHLH113-like	transcription factor bHLH113-like
blue	LOC110038259	phosphoenolpyruvate carboxylase kinase 2-like	LOW QUALITY PROTEIN: phosphoenolpyruvate carboxylase kinase 2-like
blue	LOC110038372	NAC domain-containing protein 35-like	NAC domain-containing protein 35-like
blue	LOC110038385	ribonuclease II, chloroplastic/mitochondrial-like	ribonuclease II, chloroplastic/mitochondrial-like
blue	LOC110038398	zinc finger protein WIP2-like	zinc finger protein WIP2-like
blue	LOC110038403	tonoplast dicarboxylate transporter	tonoplast dicarboxylate transporter
blue	LOC110038453	uncharacterized LOC110038453	uncharacterized protein LOC110038453
blue	LOC110038456	probable alpha-glucosidase Os06g0675700	probable alpha-glucosidase Os06g0675700
blue	LOC110038505	uncharacterized protein At4g37920, chloroplastic	uncharacterized protein At4g37920, chloroplastic
blue	LOC110038580	probable thylakoidal processing peptidase 2, chloroplastic	probable thylakoidal processing peptidase 2, chloroplastic
blue	LOC110038611	probable alkaline/neutral invertase D	probable alkaline/neutral invertase D
blue	LOC110038690	TITAN-like protein	TITAN-like protein
blue	LOC110038735	GDSL esterase/lipase At3g26430	GDSL esterase/lipase At3g26430
blue	LOC110038755	common plant regulatory factor 1-like	common plant regulatory factor 1-like
blue	LOC110038777	3-oxoacyl-[acyl-carrier-protein] synthase I, chloroplastic-like	3-oxoacyl-[acyl-carrier-protein] synthase I, chloroplastic-like
blue	LOC110038783	uncharacterized LOC110038783	uncharacterized protein LOC110038783
blue	LOC110038799	molybdenum cofactor sulfurase	molybdenum cofactor sulfurase
blue	LOC110038819	3-oxoacyl-[acyl-carrier-protein] synthase I, chloroplastic-like	3-oxoacyl-[acyl-carrier-protein] synthase I, chloroplastic-like
blue	LOC110038830	uncharacterized LOC110038830	uncharacterized protein LOC110038830
blue	LOC110038840	proteasome-associated protein ECM29 homolog	proteasome-associated protein ECM29 homolog
blue	LOC110038849	KH domain-containing protein At5g56140-like	KH domain-containing protein At5g56140-like
blue	LOC110038900	alkane hydroxylase MAH1-like	LOW QUALITY PROTEIN: alkane hydroxylase MAH1-like
blue	LOC110039002	alpha-1,3-mannosyl-glycoprotein 2-beta-N-acetylglucosaminyltransferase-like	alpha-1,3-mannosyl-glycoprotein 2-beta-N-acetylglucosaminyltransferase-like
blue	LOC110039013	putative cell wall protein	putative cell wall protein
blue	LOC110039021	origin of replication complex subunit 4	origin of replication complex subunit 4
blue	LOC110039055	protein TRIGALACTOSYLDIACYLGLYCEROL 3, chloroplastic-like	protein TRIGALACTOSYLDIACYLGLYCEROL 3, chloroplastic-like
blue	LOC110039087	serine/threonine protein phosphatase 2A 55 kDa regulatory subunit B	serine/threonine protein phosphatase 2A 55 kDa regulatory subunit B beta isoform-like
blue	LOC110039178	uncharacterized LOC110039178	uncharacterized protein LOC110039178
blue	LOC110039305	dnaJ homolog subfamily C member 28-like	dnaJ homolog subfamily C member 28-like
blue	LOC110039311	callose synthase 10-like	LOW QUALITY PROTEIN: callose synthase 10-like
blue	LOC110039323	caffeic acid 3-O-methyltransferase-like	caffeic acid 3-O-methyltransferase-like
blue	LOC110039334	bromodomain-containing protein 9-like	bromodomain-containing protein 9-like|uncharacterized protein LOC110039334
blue	LOC110039336	uncharacterized LOC110039336	uncharacterized protein LOC110039336
blue	LOC110039337	pectinesterase-like	pectinesterase-like
blue	LOC110039364	putative disease resistance protein RGA4	LOW QUALITY PROTEIN: putative disease resistance protein RGA4
blue	LOC110039366	GDSL esterase/lipase At5g33370-like	GDSL esterase/lipase At5g33370-like
blue	LOC110039379	UDP-glycosyltransferase 73B4-like	LOW QUALITY PROTEIN: UDP-glycosyltransferase 73B4-like
blue	LOC110039384	probable protein S-acyltransferase 15	probable protein S-acyltransferase 15
blue	LOC110039438	DENN domain and WD repeat-containing protein SCD1	DENN domain and WD repeat-containing protein SCD1
blue	LOC110039510	probable ribosomal RNA small subunit methyltransferase B	uncharacterized protein LOC110039510
blue	LOC110039554	ribosome-binding factor PSRP1, chloroplastic-like	ribosome-binding factor PSRP1, chloroplastic-like
blue	LOC110039566	Niemann-Pick C1 protein-like	Niemann-Pick C1 protein-like
blue	LOC110039581	BTB/POZ domain-containing protein At1g03010-like	LOW QUALITY PROTEIN: BTB/POZ domain-containing protein At1g03010-like
blue	LOC110039584	uncharacterized LOC110039584	uncharacterized protein LOC110039584
blue	LOC110039598	cytochrome P450 84A1-like	LOW QUALITY PROTEIN: cytochrome P450 84A1-like

## Sheet: yellow
	Symbol	description	other_designations
yellow	LOC110017886	transcription factor MYBS3-like	transcription factor MYBS3-like
yellow	LOC110017916	U-box domain-containing protein 18-like	LOW QUALITY PROTEIN: U-box domain-containing protein 18-like
yellow	LOC110017922	branched-chain-amino-acid aminotransferase 2, chloroplastic-like	branched-chain-amino-acid aminotransferase 2, chloroplastic-like
yellow	LOC110018269	transcription factor DIVARICATA-like	transcription factor DIVARICATA-like
yellow	LOC110018397	cysteine proteinase 2-like	cysteine proteinase 2-like
yellow	LOC110018399	cysteine proteinase 2-like	LOW QUALITY PROTEIN: cysteine proteinase 2-like
yellow	LOC110018552	protein DETOXIFICATION 42-like	protein DETOXIFICATION 42-like
yellow	LOC110018565	catalase isozyme A	catalase isozyme A
yellow	LOC110018682	dof zinc finger protein DOF3.1-like	dof zinc finger protein DOF3.1-like
yellow	LOC110018690	uncharacterized LOC110018690	uncharacterized protein LOC110018690
yellow	LOC110018691	uncharacterized LOC110018691	uncharacterized protein LOC110018691
yellow	LOC110018709	transcription factor bHLH78-like	transcription factor bHLH78-like
yellow	LOC110018740	homeobox-leucine zipper protein HOX6	homeobox-leucine zipper protein HOX6
yellow	LOC110018777	uncharacterized LOC110018777	uncharacterized protein LOC110018777
yellow	LOC110018959	putative quinone-oxidoreductase homolog, chloroplastic	putative quinone-oxidoreductase homolog, chloroplastic
yellow	LOC110018974	calpain-type cysteine protease ADL1	calpain-type cysteine protease ADL1
yellow	LOC110019001	uncharacterized protein At3g50808-like	uncharacterized protein At3g50808-like
yellow	LOC110019077	probable E3 ubiquitin-protein ligase XERICO	probable E3 ubiquitin-protein ligase XERICO
yellow	LOC110019115	heavy metal-associated isoprenylated plant protein 39-like	heavy metal-associated isoprenylated plant protein 39-like
yellow	LOC110019216	U-box domain-containing protein 19-like	U-box domain-containing protein 19-like
yellow	LOC110019217	isoflavone reductase-like protein	isoflavone reductase-like protein
yellow	LOC110019227	homeobox-leucine zipper protein HAT5-like	homeobox-leucine zipper protein HAT5-like
yellow	LOC110019229	formin-like protein 6	formin-like protein 6
yellow	LOC110019262	EIN3-binding F-box protein 1-like	EIN3-binding F-box protein 1-like
yellow	LOC110019337	chaperone protein dnaJ 8, chloroplastic	chaperone protein dnaJ 8, chloroplastic
yellow	LOC110019455	ethylene-responsive transcription factor ERF061-like	ethylene-responsive transcription factor ERF061-like
yellow	LOC110019459	monoacylglycerol lipase-like	uncharacterized protein LOC110019459
yellow	LOC110019467	cyclic dof factor 1-like	cyclic dof factor 1-like
yellow	LOC110019563	diacylglycerol kinase 1	diacylglycerol kinase 1
yellow	LOC110019734	protein STICHEL-like 2	protein STICHEL-like 2
yellow	LOC110019761	uncharacterized LOC110019761	uncharacterized protein LOC110019761
yellow	LOC110019818	transcription factor bHLH74-like	transcription factor bHLH74-like
yellow	LOC110019839	lipid droplet-associated hydrolase	lipid droplet-associated hydrolase
yellow	LOC110019909	stearoyl-[acyl-carrier-protein] 9-desaturase, chloroplastic-like	stearoyl-[acyl-carrier-protein] 9-desaturase, chloroplastic-like
yellow	LOC110020040	ABC transporter G family member 25	ABC transporter G family member 25
yellow	LOC110020052	bifunctional aspartate aminotransferase and glutamate/aspartate-prephenate aminotransferase	bifunctional aspartate aminotransferase and glutamate/aspartate-prephenate aminotransferase
yellow	LOC110020089	mechanosensitive ion channel protein 10	mechanosensitive ion channel protein 10
yellow	LOC110020219	dehydrin COR410-like	LOW QUALITY PROTEIN: dehydrin COR410-like
yellow	LOC110020245	glutamate synthase 1 [NADH], chloroplastic	glutamate synthase 1 [NADH], chloroplastic
yellow	LOC110020259	L-ascorbate oxidase-like	L-ascorbate oxidase-like
yellow	LOC110020285	FHA domain-containing protein FHA2-like	FHA domain-containing protein FHA2-like
yellow	LOC110020358	uncharacterized LOC110020358	uncharacterized protein LOC110020358
yellow	LOC110020376	probable inositol transporter 2	probable inositol transporter 2
yellow	LOC110020444	uncharacterized LOC110020444	uncharacterized protein LOC110020444
yellow	LOC110020514	uncharacterized LOC110020514	uncharacterized protein LOC110020514
yellow	LOC110020546	28 kDa heat- and acid-stable phosphoprotein-like	28 kDa heat- and acid-stable phosphoprotein-like
yellow	LOC110020679	F-box protein At1g55000	F-box protein At1g55000
yellow	LOC110020738	aspartic proteinase-like protein 2	aspartic proteinase-like protein 2
yellow	LOC110020745	probable E3 ubiquitin-protein ligase makorin-1	probable E3 ubiquitin-protein ligase makorin-1|uncharacterized protein LOC110020745
yellow	LOC110020826	homeobox-leucine zipper protein HOX12-like	homeobox-leucine zipper protein HOX12-like
yellow	LOC110020951	glycosyltransferase-like At2g41451	glycosyltransferase-like At2g41451
yellow	LOC110021108	uncharacterized LOC110021108	uncharacterized protein LOC110021108
yellow	LOC110021156	C2 domain-containing protein At1g53590-like	C2 domain-containing protein At1g53590-like
yellow	LOC110021317	cyclic nucleotide-gated ion channel 1-like	cyclic nucleotide-gated ion channel 1-like
yellow	LOC110021381	tuliposide A-converting enzyme 1, chloroplastic-like	tuliposide A-converting enzyme 1, chloroplastic-like
yellow	LOC110021448	uncharacterized LOC110021448	uncharacterized protein LOC110021448
yellow	LOC110021636	calmodulin-binding transcription activator 2	calmodulin-binding transcription activator 2
yellow	LOC110021647	synaptonemal complex protein ZEP1-like	LOW QUALITY PROTEIN: synaptonemal complex protein ZEP1-like
yellow	LOC110021651	65-kDa microtubule-associated protein 7-like	65-kDa microtubule-associated protein 7-like
yellow	LOC110021657	receptor protein kinase TMK1-like	receptor protein kinase TMK1-like
yellow	LOC110021732	uncharacterized LOC110021732	uncharacterized protein LOC110021732
yellow	LOC110021752	NADPH--cytochrome P450 reductase-like	NADPH--cytochrome P450 reductase-like
yellow	LOC110021873	uncharacterized LOC110021873	uncharacterized protein LOC110021873
yellow	LOC110021902	universal stress protein PHOS34	universal stress protein PHOS34
yellow	LOC110022012	probable inositol oxygenase	probable inositol oxygenase
yellow	LOC110022057	mediator of RNA polymerase II transcription subunit 14	mediator of RNA polymerase II transcription subunit 14
yellow	LOC110022095	serine/arginine-rich splicing factor SR45a-like	serine/arginine-rich splicing factor SR45a-like
yellow	LOC110022125	AUGMIN subunit 4	AUGMIN subunit 4
yellow	LOC110022247	DNA repair protein REV1	DNA repair protein REV1
yellow	LOC110022349	BTB/POZ and TAZ domain-containing protein 1-like	BTB/POZ and TAZ domain-containing protein 1-like
yellow	LOC110022481	uncharacterized LOC110022481	uncharacterized protein LOC110022481
yellow	LOC110022490	stress enhanced protein 2, chloroplastic	stress enhanced protein 2, chloroplastic
yellow	LOC110022560	uncharacterized LOC110022560	uncharacterized protein LOC110022560
yellow	LOC110022659	protein MEI2-like 2	protein MEI2-like 2
yellow	LOC110022689	G-type lectin S-receptor-like serine/threonine-protein kinase At2g19130	G-type lectin S-receptor-like serine/threonine-protein kinase At2g19130
yellow	LOC110022742	E3 ubiquitin-protein ligase RMA2-like	E3 ubiquitin-protein ligase RMA2-like
yellow	LOC110022745	chlorophyll a-b binding protein of LHCII type 1-like	chlorophyll a-b binding protein of LHCII type 1-like
yellow	LOC110022756	probable transcription factor At5g61620	probable transcription factor At5g61620
yellow	LOC110022814	two-component response regulator-like APRR2	two-component response regulator-like APRR2
yellow	LOC110022898	metallothionein-like protein type 2	metallothionein-like protein type 2
yellow	LOC110023001	heavy metal-associated isoprenylated plant protein 9	heavy metal-associated isoprenylated plant protein 9
yellow	LOC110023022	tricetin 3',4',5'-O-trimethyltransferase	tricetin 3',4',5'-O-trimethyltransferase
yellow	LOC110023108	DELLA protein RHT-1-like	DELLA protein RHT-1-like
yellow	LOC110023122	transcription initiation factor TFIID subunit 2	transcription initiation factor TFIID subunit 2
yellow	LOC110023148	uncharacterized LOC110023148	uncharacterized protein LOC110023148
yellow	LOC110023221	LIMR family protein At5g01460	LIMR family protein At5g01460
yellow	LOC110023354	ERAD-associated E3 ubiquitin-protein ligase HRD1	ERAD-associated E3 ubiquitin-protein ligase HRD1
yellow	LOC110023428	auxin-repressed 12.5 kDa protein-like	auxin-repressed 12.5 kDa protein-like
yellow	LOC110023501	protein GLUTAMINE DUMPER 2-like	protein GLUTAMINE DUMPER 2-like
yellow	LOC110023505	uncharacterized LOC110023505	uncharacterized protein LOC110023505
yellow	LOC110023529	F-box/LRR-repeat protein 13	EIN3-binding F-box protein 1|F-box/LRR-repeat protein 13
yellow	LOC110023590	uncharacterized LOC110023590	LOW QUALITY PROTEIN: uncharacterized protein LOC110023590
yellow	LOC110023708	AMP deaminase	AMP deaminase
yellow	LOC110023713	uncharacterized LOC110023713	uncharacterized protein LOC110023713
yellow	LOC110023714	potassium transporter 1	potassium transporter 1
yellow	LOC110023836	uncharacterized protein At2g23090-like	uncharacterized protein At2g23090-like
yellow	LOC110023905	dnaJ protein homolog 2-like	dnaJ protein homolog 2-like
yellow	LOC110024075	probable galactinol--sucrose galactosyltransferase 6	probable galactinol--sucrose galactosyltransferase 6
yellow	LOC110024205	PLASMODESMATA CALLOSE-BINDING PROTEIN 3-like	PLASMODESMATA CALLOSE-BINDING PROTEIN 3-like
yellow	LOC110024219	uncharacterized LOC110024219	uncharacterized protein LOC110024219
yellow	LOC110024238	myb-related protein 306-like	myb-related protein 306-like|MYB transcription factor 16
yellow	LOC110024265	probable glutamate carboxypeptidase VP8	probable glutamate carboxypeptidase VP8
yellow	LOC110024271	ninja-family protein 3-like	ninja-family protein 3-like
yellow	LOC110024277	uncharacterized LOC110024277	uncharacterized protein LOC110024277
yellow	LOC110024289	uncharacterized LOC110024289	uncharacterized protein LOC110024289
yellow	LOC110024304	membrin-11-like	membrin-11-like
yellow	LOC110024384	uncharacterized LOC110024384	uncharacterized protein LOC110024384
yellow	LOC110024500	sugar transport protein 13	sugar transport protein 13
yellow	LOC110024532	dof zinc finger protein DOF5.7-like	dof zinc finger protein DOF5.7-like
yellow	LOC110024639	F-box protein SKP2A	F-box protein SKP2A
yellow	LOC110024666	membrane steroid-binding protein 2-like	membrane steroid-binding protein 2-like
yellow	LOC110024760	cadmium/zinc-transporting ATPase HMA3-like	cadmium/zinc-transporting ATPase HMA3-like
yellow	LOC110024802	sodium/hydrogen exchanger 2-like	LOW QUALITY PROTEIN: sodium/hydrogen exchanger 2-like
yellow	LOC110024865	heat shock cognate 70 kDa protein 2-like	LOW QUALITY PROTEIN: heat shock cognate 70 kDa protein 2-like
yellow	LOC110024874	laccase-10-like	laccase-10-like
yellow	LOC110024879	protein PYRICULARIA ORYZAE RESISTANCE 21-like	protein PYRICULARIA ORYZAE RESISTANCE 21-like
yellow	LOC110025034	ABC transporter G family member 11-like	ABC transporter G family member 11-like
yellow	LOC110025131	aquaporin PIP1-2	aquaporin PIP1-2
yellow	LOC110025154	protein DETOXIFICATION 35-like	protein DETOXIFICATION 35-like
yellow	LOC110025159	uncharacterized LOC110025159	uncharacterized protein LOC110025159
yellow	LOC110025210	uncharacterized LOC110025210	uncharacterized protein LOC110025210
yellow	LOC110025280	protein CCA1-like	protein CCA1-like
yellow	LOC110025289	RNA-binding protein 24-A	RNA-binding protein 24-A
yellow	LOC110025323	transcription factor TGAL5-like	transcription factor TGAL5-like
yellow	LOC110025346	scopoletin glucosyltransferase-like	scopoletin glucosyltransferase-like
yellow	LOC110025439	HVA22-like protein e	HVA22-like protein e
yellow	LOC110025458	receptor-like protein kinase HSL1	receptor-like protein kinase HSL1
yellow	LOC110025494	probable pectin methyltransferase QUA2	probable pectin methyltransferase QUA2
yellow	LOC110025550	dolichyl-diphosphooligosaccharide--protein glycosyltransferase subunit STT3B	LOW QUALITY PROTEIN: dolichyl-diphosphooligosaccharide--protein glycosyltransferase subunit STT3B
yellow	LOC110025567	transcription factor bHLH68-like	transcription factor bHLH68-like
yellow	LOC110025739	uncharacterized LOC110025739	uncharacterized protein LOC110025739
yellow	LOC110025837	beta-hexosaminidase 3-like	beta-hexosaminidase 3-like
yellow	LOC110025878	putative disease resistance protein RGA3	putative disease resistance protein RGA3
yellow	LOC110025940	probable serine/threonine-protein kinase DDB_G0280111	probable serine/threonine-protein kinase DDB_G0280111|uncharacterized protein LOC110025940
yellow	LOC110026010	multisubstrate pseudouridine synthase 7	multisubstrate pseudouridine synthase 7
yellow	LOC110026013	homeobox-leucine zipper protein HOX20-like	homeobox-leucine zipper protein HOX20-like
yellow	LOC110026014	LMBR1 domain-containing protein 2 homolog A-like	LMBR1 domain-containing protein 2 homolog A-like
yellow	LOC110026031	transport inhibitor response 1-like protein	transport inhibitor response 1-like protein
yellow	LOC110026032	uncharacterized LOC110026032	uncharacterized protein LOC110026032
yellow	LOC110026061	protein bem46-like	protein bem46-like
yellow	LOC110026125	F-box protein At5g67140	F-box protein At5g67140
yellow	LOC110026162	uncharacterized LOC110026162	uncharacterized protein LOC110026162
yellow	LOC110026181	peroxidase 17-like	LOW QUALITY PROTEIN: peroxidase 17-like
yellow	LOC110026215	uncharacterized LOC110026215	uncharacterized protein LOC110026215
yellow	LOC110026378	basic leucine zipper 4-like	basic leucine zipper 4-like
yellow	LOC110026380	basic leucine zipper 4-like	basic leucine zipper 4-like
yellow	LOC110026779	uncharacterized LOC110026779	uncharacterized protein LOC110026779
yellow	LOC110026812	venom phosphodiesterase 2-like	venom phosphodiesterase 2-like
yellow	LOC110026874	probable polyamine oxidase 5	probable polyamine oxidase 5
yellow	LOC110026935	oligopeptide transporter 3-like	oligopeptide transporter 3-like
yellow	LOC110027080	protein POLAR LOCALIZATION DURING ASYMMETRIC DIVISION AND REDISTRIBUTION-like	protein POLAR LOCALIZATION DURING ASYMMETRIC DIVISION AND REDISTRIBUTION-like
yellow	LOC110027206	protein LONGIFOLIA 1-like	LOW QUALITY PROTEIN: protein LONGIFOLIA 1-like
yellow	LOC110027214	PTI1-like tyrosine-protein kinase 1	PTI1-like tyrosine-protein kinase 1
yellow	LOC110027264	probable galacturonosyltransferase-like 2	probable galacturonosyltransferase-like 2
yellow	LOC110027308	peptidyl serine alpha-galactosyltransferase	peptidyl serine alpha-galactosyltransferase
yellow	LOC110027353	non-specific lipid-transfer protein 1-like	non-specific lipid-transfer protein 1-like
yellow	LOC110027431	probably inactive leucine-rich repeat receptor-like protein kinase At5g48380	probably inactive leucine-rich repeat receptor-like protein kinase At5g48380
yellow	LOC110027533	inositol transporter 1	inositol transporter 1
yellow	LOC110027556	cyclic nucleotide-gated ion channel 1-like	cyclic nucleotide-gated ion channel 1-like
yellow	LOC110027604	protein TIFY 6a-like	protein TIFY 6a-like
yellow	LOC110027641	probable serine/threonine-protein kinase PBL3	probable serine/threonine-protein kinase PBL3
yellow	LOC110027659	polygalacturonase 1 beta-like protein 3	polygalacturonase 1 beta-like protein 3
yellow	LOC110027702	squamosa promoter-binding-like protein 1	squamosa promoter-binding-like protein 1
yellow	LOC110027812	BEL1-like homeodomain protein 3	BEL1-like homeodomain protein 3
yellow	LOC110027902	oligopeptide transporter 7-like	oligopeptide transporter 7-like
yellow	LOC110027993	E3 ubiquitin-protein ligase At1g63170	E3 ubiquitin-protein ligase At1g63170
yellow	LOC110027999	ABC transporter C family member 4-like	ABC transporter C family member 4-like
yellow	LOC110028087	UNC93-like protein 1	UNC93-like protein 1
yellow	LOC110028226	probable methyltransferase PMT15	probable methyltransferase PMT15
yellow	LOC110028243	aluminum-activated malate transporter 9-like	aluminum-activated malate transporter 9-like
yellow	LOC110028277	cytochrome P450 89A2-like	cytochrome P450 89A2-like
yellow	LOC110028304	serine/threonine-protein kinase 4 homolog B-like	serine/threonine-protein kinase 4 homolog B-like
yellow	LOC110028397	triacylglycerol lipase SDP1-like	triacylglycerol lipase SDP1-like
yellow	LOC110028431	uncharacterized LOC110028431	uncharacterized protein LOC110028431
yellow	LOC110028471	uncharacterized LOC110028471	uncharacterized protein LOC110028471
yellow	LOC110028503	uncharacterized LOC110028503	uncharacterized protein LOC110028503
yellow	LOC110028768	synaptotagmin-2	synaptotagmin-2
yellow	LOC110028790	BEL1-like homeodomain protein 7	LOW QUALITY PROTEIN: BEL1-like homeodomain protein 7
yellow	LOC110028858	paired amphipathic helix protein Sin3-like 4	paired amphipathic helix protein Sin3-like 4
yellow	LOC110028865	uncharacterized LOC110028865	uncharacterized protein LOC110028865
yellow	LOC110028957	uncharacterized LOC110028957	uncharacterized protein LOC110028957
yellow	LOC110029045	zinc finger CCCH domain-containing protein 62-like	zinc finger CCCH domain-containing protein 62-like
yellow	LOC110029138	alpha-mannosidase I MNS4	alpha-mannosidase I MNS4
yellow	LOC110029149	probable phosphatase PSR2	probable phosphatase PSR2
yellow	LOC110029160	uncharacterized LOC110029160	uncharacterized protein LOC110029160
yellow	LOC110029165	serine/threonine-protein kinase RIPK-like	serine/threonine-protein kinase RIPK-like
yellow	LOC110029242	stem-specific protein TSJT1	stem-specific protein TSJT1
yellow	LOC110029472	sulfate transporter 3.1-like	LOW QUALITY PROTEIN: sulfate transporter 3.1-like
yellow	LOC110029473	slit homolog 2 protein	slit homolog 2 protein
yellow	LOC110029531	junctophilin-3-like	junctophilin-3-like
yellow	LOC110029617	crocetin glucosyltransferase 3-like	crocetin glucosyltransferase 3-like
yellow	LOC110029680	NADP-dependent malic enzyme-like	NADP-dependent malic enzyme-like
yellow	LOC110029707	tubby-like F-box protein 1	tubby-like F-box protein 1
yellow	LOC110029812	uncharacterized LOC110029812	LOW QUALITY PROTEIN: uncharacterized protein LOC110029812
yellow	LOC110030134	probable cyclic nucleotide-gated ion channel 5	probable cyclic nucleotide-gated ion channel 5
yellow	LOC110030158	calmodulin-binding transcription activator 3-like	calmodulin-binding transcription activator 3-like
yellow	LOC110030201	MADS-box transcription factor 16-like	MADS-box transcription factor 16-like|MADS box transcription factor 4	MADS4
yellow	LOC110030273	uncharacterized LOC110030273	uncharacterized protein LOC110030273
yellow	LOC110030349	putative ABC transporter C family member 15	putative ABC transporter C family member 15
yellow	LOC110030385	NAC domain-containing protein 67-like	NAC domain-containing protein 67-like
yellow	LOC110030617	BRCA1-associated protein	BRCA1-associated protein
yellow	LOC110030620	BURP domain-containing protein 12-like	BURP domain-containing protein 12-like
yellow	LOC110030744	dnaJ protein ERDJ2	dnaJ protein ERDJ2
yellow	LOC110030902	squamosa promoter-binding-like protein 3	squamosa promoter-binding-like protein 3
yellow	LOC110030963	calcium-dependent protein kinase 29-like	calcium-dependent protein kinase 29-like
yellow	LOC110030964	NAC domain-containing protein 100-like	NAC domain-containing protein 100-like
yellow	LOC110031023	potassium transporter 7	potassium transporter 7
yellow	LOC110031161	probable WRKY transcription factor 43	probable WRKY transcription factor 43
yellow	LOC110031272	phosphatidylinositol 4-kinase gamma 8-like	phosphatidylinositol 4-kinase gamma 8-like
yellow	LOC110031365	uncharacterized LOC110031365	uncharacterized protein LOC110031365
yellow	LOC110031377	probable protein phosphatase 2C 24	probable protein phosphatase 2C 24
yellow	LOC110031378	L-type lectin-domain containing receptor kinase IV.1-like	L-type lectin-domain containing receptor kinase IV.1-like
yellow	LOC110031622	nuclear transcription factor Y subunit A-9-like	nuclear transcription factor Y subunit A-1-like|nuclear transcription factor Y subunit A-9-like
yellow	LOC110031626	phosphatidylinositol N-acetylglucosaminyltransferase subunit A	phosphatidylinositol N-acetylglucosaminyltransferase subunit A
yellow	LOC110031668	uncharacterized LOC110031668	uncharacterized protein LOC110031668
yellow	LOC110031677	chaperonin-like RbcX protein 2, chloroplastic	chaperonin-like RbcX protein 2, chloroplastic
yellow	LOC110031688	CASP-like protein 2B1	CASP-like protein 2B1
yellow	LOC110031745	F-box protein At5g03970	F-box protein At5g03970
yellow	LOC110031760	vacuolar amino acid transporter 1-like	vacuolar amino acid transporter 1-like
yellow	LOC110031776	protein SABRE	protein SABRE
yellow	LOC110031789	protein YLS3-like	protein YLS3-like
yellow	LOC110031925	uncharacterized LOC110031925	LOW QUALITY PROTEIN: uncharacterized protein LOC110031925
yellow	LOC110031927	acyl-CoA-binding domain-containing protein 3-like	acyl-CoA-binding domain-containing protein 3-like
yellow	LOC110031969	uncharacterized LOC110031969	uncharacterized protein LOC110031969
yellow	LOC110031986	leishmanolysin homolog	leishmanolysin homolog
yellow	LOC110032007	bZIP transcription factor 2-like	bZIP transcription factor 2-like
yellow	LOC110032022	erlin-2-B	erlin-2-B
yellow	LOC110032027	ninja-family protein 1-like	ninja-family protein 1-like
yellow	LOC110032139	thioredoxin-like protein CXXS1	thioredoxin-like protein CXXS1
yellow	LOC110032165	uncharacterized LOC110032165	uncharacterized protein LOC110032165
yellow	LOC110032166	G-type lectin S-receptor-like serine/threonine-protein kinase At5g24080	G-type lectin S-receptor-like serine/threonine-protein kinase At5g24080
yellow	LOC110032215	WAT1-related protein At1g09380-like	WAT1-related protein At1g09380-like
yellow	LOC110032237	sugar transport protein 14-like	LOW QUALITY PROTEIN: sugar transport protein 14-like
yellow	LOC110032550	serine/arginine-rich splicing factor RSZ21A-like	serine/arginine-rich splicing factor RSZ21A-like
yellow	LOC110032591	methyl-CpG-binding domain-containing protein 11	methyl-CpG-binding domain-containing protein 11
yellow	LOC110032657	caffeoylshikimate esterase-like	caffeoylshikimate esterase-like
yellow	LOC110032663	isoflavone reductase-like protein	isoflavone reductase-like protein
yellow	LOC110032816	formin-like protein 5	formin-like protein 5
yellow	LOC110032821	organic cation/carnitine transporter 4-like	organic cation/carnitine transporter 4-like
yellow	LOC110032824	uncharacterized protein At5g01610-like	uncharacterized protein At5g01610-like
yellow	LOC110032919	uncharacterized LOC110032919	uncharacterized protein LOC110032919
yellow	LOC110033139	alpha-aminoadipic semialdehyde synthase-like	alpha-aminoadipic semialdehyde synthase-like
yellow	LOC110033289	R3H domain-containing protein 1-like	R3H domain-containing protein 1-like
yellow	LOC110033361	B-box zinc finger protein 24-like	B-box zinc finger protein 24-like
yellow	LOC110033436	uncharacterized LOC110033436	uncharacterized protein LOC110033436
yellow	LOC110033609	uncharacterized LOC110033609	uncharacterized protein LOC110033609
yellow	LOC110033734	sulfate transporter 4.1, chloroplastic-like	sulfate transporter 4.1, chloroplastic-like
yellow	LOC110033792	ABC transporter B family member 11-like	ABC transporter B family member 11-like
yellow	LOC110033829	uncharacterized LOC110033829	uncharacterized protein LOC110033829
yellow	LOC110033863	putative GEM-like protein 8	putative GEM-like protein 8
yellow	LOC110034077	putative F-box protein At1g49610	putative F-box protein At1g49610
yellow	LOC110034091	protein translation factor SUI1 homolog 1-like	protein translation factor SUI1 homolog 1-like
yellow	LOC110034485	strigolactone esterase D14-like	strigolactone esterase D14-like
yellow	LOC110034737	WAT1-related protein At5g07050-like	WAT1-related protein At5g07050-like
yellow	LOC110034900	uncharacterized LOC110034900	uncharacterized protein LOC110034900
yellow	LOC110034905	uncharacterized LOC110034905	uncharacterized protein LOC110034905
yellow	LOC110035123	uncharacterized LOC110035123	uncharacterized protein LOC110035123
yellow	LOC110035154	probable inactive receptor kinase RLK902	probable inactive receptor kinase RLK902
yellow	LOC110035201	probable cellulose synthase A catalytic subunit 2 [UDP-forming]	probable cellulose synthase A catalytic subunit 2 [UDP-forming]
yellow	LOC110035212	probable galactinol--sucrose galactosyltransferase 6	probable galactinol--sucrose galactosyltransferase 6
yellow	LOC110035322	probable protein phosphatase 2C 75	probable protein phosphatase 2C 75
yellow	LOC110035327	chaperone protein DnaJ-like	uncharacterized protein LOC110035327
yellow	LOC110035414	transcription factor bHLH74-like	transcription factor bHLH74-like
yellow	LOC110035500	protein CHUP1, chloroplastic-like	LOW QUALITY PROTEIN: protein CHUP1, chloroplastic-like
yellow	LOC110035507	non-specific lipid-transfer protein 1-like	non-specific lipid-transfer protein 1-like
yellow	LOC110035537	NAC domain-containing protein 48-like	NAC domain-containing protein 48-like
yellow	LOC110035546	scarecrow-like protein 3	scarecrow-like protein 3
yellow	LOC110035796	protein NUCLEAR FUSION DEFECTIVE 4-like	protein NUCLEAR FUSION DEFECTIVE 4-like
yellow	LOC110035944	uncharacterized LOC110035944	uncharacterized protein LOC110035944
yellow	LOC110036077	ninja-family protein 1-like	ninja-family protein 1-like
yellow	LOC110036083	probable E3 ubiquitin-protein ligase RHB1A	probable E3 ubiquitin-protein ligase RHB1A
yellow	LOC110036131	uncharacterized LOC110036131	uncharacterized protein LOC110036131
yellow	LOC110036141	acyl-coenzyme A oxidase 2, peroxisomal	acyl-coenzyme A oxidase 2, peroxisomal
yellow	LOC110036184	calcium uniporter protein 4, mitochondrial-like	calcium uniporter protein 4, mitochondrial-like
yellow	LOC110036198	beta carbonic anhydrase 2, chloroplastic-like	beta carbonic anhydrase 2, chloroplastic-like|carbonic anhydrase 2-like
yellow	LOC110036616	ankyrin repeat domain-containing protein 13C-like	ankyrin repeat domain-containing protein 13C-like
yellow	LOC110036628	protein phosphatase 2C 37-like	protein phosphatase 2C 37-like
yellow	LOC110036775	cysteine-rich and transmembrane domain-containing protein A-like	cysteine-rich and transmembrane domain-containing protein A-like
yellow	LOC110036832	transcription factor BEE 1-like	transcription factor BEE 1-like
yellow	LOC110036987	piezo-type mechanosensitive ion channel homolog	piezo-type mechanosensitive ion channel homolog
yellow	LOC110037016	ABC transporter B family member 4-like	LOW QUALITY PROTEIN: ABC transporter B family member 4-like
yellow	LOC110037170	SH3 domain-containing protein 2-like	SH3 domain-containing protein 1-like|SH3 domain-containing protein 2-like
yellow	LOC110037420	NAC domain-containing protein 68-like	LOW QUALITY PROTEIN: NAC domain-containing protein 68-like
yellow	LOC110037531	amino-acid permease BAT1 homolog	amino-acid permease BAT1 homolog
yellow	LOC110037593	acyl-lipid (9-3)-desaturase-like	acyl-lipid (9-3)-desaturase-like
yellow	LOC110037707	chlorophyll a-b binding protein of LHCII type 1-like	chlorophyll a-b binding protein of LHCII type 1-like
yellow	LOC110037771	DDT domain-containing protein PTM	DDT domain-containing protein PTM
yellow	LOC110037909	NAC transcription factor 29-like	NAC transcription factor 29-like
yellow	LOC110037930	BAG-associated GRAM protein 1	BAG-associated GRAM protein 1
yellow	LOC110037931	ABC transporter B family member 25	ABC transporter B family member 25
yellow	LOC110038120	uncharacterized LOC110038120	uncharacterized protein LOC110038120
yellow	LOC110038171	uncharacterized LOC110038171	uncharacterized protein LOC110038171
yellow	LOC110038180	heptahelical transmembrane protein 4-like	LOW QUALITY PROTEIN: heptahelical transmembrane protein 4-like
yellow	LOC110038377	cytochrome P450 89A2-like	LOW QUALITY PROTEIN: cytochrome P450 89A2-like
yellow	LOC110038562	uncharacterized LOC110038562	uncharacterized protein LOC110038562
yellow	LOC110038575	CCG-binding protein 1	CCG-binding protein 1
yellow	LOC110038904	cytochrome P450 86B1-like	cytochrome P450 86B1-like
yellow	LOC110038966	protein MALE DISCOVERER 2-like	protein MALE DISCOVERER 2-like
yellow	LOC110039017	probable galactinol--sucrose galactosyltransferase 6	probable galactinol--sucrose galactosyltransferase 6
yellow	LOC110039057	BURP domain-containing protein 12-like	BURP domain-containing protein 12-like
yellow	LOC110039097	cysteine-rich receptor-like protein kinase 2	cysteine-rich receptor-like protein kinase 2
yellow	LOC110039181	common plant regulatory factor 1-like	common plant regulatory factor 1-like
yellow	LOC110039402	cytochrome P450 85A-like	LOW QUALITY PROTEIN: cytochrome P450 85A-like
yellow	LOC110039421	probable serine/threonine-protein kinase WNK4	probable serine/threonine-protein kinase WNK4
yellow	LOC110039430	G-type lectin S-receptor-like serine/threonine-protein kinase SD2-2	G-type lectin S-receptor-like serine/threonine-protein kinase SD2-2
yellow	LOC110039548	CBL-interacting protein kinase 23-like	CBL-interacting protein kinase 23-like

## Sheet: turqoise
	Symbol	description	other_designations
turquoise	LOC110017813	ubiquitin carboxyl-terminal hydrolase 22	ubiquitin carboxyl-terminal hydrolase 22
turquoise	LOC110017828	protein OBERON 2-like	protein OBERON 2-like
turquoise	LOC110017832	probable galacturonosyltransferase-like 7	probable galacturonosyltransferase-like 7
turquoise	LOC110017838	ethylene-responsive transcription factor 12-like	ethylene-responsive transcription factor 12-like
turquoise	LOC110017844	serine carboxypeptidase-like 6	serine carboxypeptidase-like 6|serine carboxypeptidase-like 7
turquoise	LOC110017846	anthranilate synthase alpha subunit 1, chloroplastic-like	anthranilate synthase alpha subunit 1, chloroplastic-like
turquoise	LOC110017861	uncharacterized LOC110017861	uncharacterized protein LOC110017861
turquoise	LOC110017877	late embryogenesis abundant protein Lea5-like	late embryogenesis abundant protein Lea5-like
turquoise	LOC110017882	phosphatidyl-N-methylethanolamine N-methyltransferase	phosphatidyl-N-methylethanolamine N-methyltransferase
turquoise	LOC110017883	beta-glucuronosyltransferase GlcAT14A-like	beta-glucuronosyltransferase GlcAT14A-like
turquoise	LOC110017917	uncharacterized LOC110017917	uncharacterized protein LOC110017917
turquoise	LOC110017929	late embryogenesis abundant protein D-29-like	late embryogenesis abundant protein D-29-like
turquoise	LOC110017931	uncharacterized LOC110017931	uncharacterized protein LOC110017931
turquoise	LOC110017935	glucan endo-1,3-beta-glucosidase 11-like	glucan endo-1,3-beta-glucosidase 11-like
turquoise	LOC110017939	adenine phosphoribosyltransferase 1-like	adenine phosphoribosyltransferase 1-like
turquoise	LOC110017951	protein canopy-1-like	protein canopy-1-like
turquoise	LOC110017985	phosphatidylinositol 4-kinase gamma 4-like	LOW QUALITY PROTEIN: phosphatidylinositol 4-kinase gamma 4-like
turquoise	LOC110017990	calcium uptake protein, mitochondrial	calcium uptake protein, mitochondrial
turquoise	LOC110018012	pentatricopeptide repeat-containing protein At2g15630, mitochondrial	pentatricopeptide repeat-containing protein At2g15630, mitochondrial
turquoise	LOC110018015	cationic amino acid transporter 1	cationic amino acid transporter 1
turquoise	LOC110018024	uncharacterized LOC110018024	LOW QUALITY PROTEIN: uncharacterized protein LOC110018024
turquoise	LOC110018044	formin-like protein 3	formin-like protein 3
turquoise	LOC110018102	ATP synthase mitochondrial F1 complex assembly factor 1	ATP synthase mitochondrial F1 complex assembly factor 1
turquoise	LOC110018103	uncharacterized LOC110018103	uncharacterized protein LOC110018103
turquoise	LOC110018130	uncharacterized LOC110018130	uncharacterized protein LOC110018130
turquoise	LOC110018153	protein disulfide-isomerase-like	protein disulfide-isomerase-like
turquoise	LOC110018165	60S ribosomal protein L18a-like protein	60S ribosomal protein L18a-like protein
turquoise	LOC110018173	probable WRKY transcription factor 31	probable WRKY transcription factor 31
turquoise	LOC110018174	aldehyde dehydrogenase family 2 member B7, mitochondrial-like	LOW QUALITY PROTEIN: aldehyde dehydrogenase family 2 member B7, mitochondrial-like
turquoise	LOC110018175	syntaxin-32-like	syntaxin-32-like
turquoise	LOC110018177	uncharacterized LOC110018177	uncharacterized protein LOC110018177
turquoise	LOC110018180	4'-phosphopantetheinyl transferase HetI-like	uncharacterized protein LOC110018180
turquoise	LOC110018192	DExH-box ATP-dependent RNA helicase DExH11	LOW QUALITY PROTEIN: DExH-box ATP-dependent RNA helicase DExH11
turquoise	LOC110018193	CBL-interacting protein kinase 32-like	CBL-interacting protein kinase 32-like
turquoise	LOC110018195	uncharacterized LOC110018195	uncharacterized protein LOC110018195
turquoise	LOC110018198	uncharacterized LOC110018198	uncharacterized protein LOC110018198
turquoise	LOC110018212	fasciclin-like arabinogalactan protein 4	fasciclin-like arabinogalactan protein 4
turquoise	LOC110018223	probable anion transporter 3, chloroplastic	probable anion transporter 3, chloroplastic
turquoise	LOC110018227	squalene synthase-like	squalene synthase-like
turquoise	LOC110018239	serine/threonine-protein kinase EDR1-like	serine/threonine-protein kinase EDR1-like
turquoise	LOC110018253	putative serine/threonine-protein kinase	putative serine/threonine-protein kinase
turquoise	LOC110018271	DNA-directed RNA polymerase III subunit RPC8	DNA-directed RNA polymerase III subunit RPC8
turquoise	LOC110018272	probable E3 ubiquitin-protein ligase RHC2A	probable E3 ubiquitin-protein ligase RHC2A
turquoise	LOC110018295	acyl carrier protein 2, mitochondrial	acyl carrier protein 2, mitochondrial
turquoise	LOC110018303	heat shock 70 kDa protein 14-like	LOW QUALITY PROTEIN: heat shock 70 kDa protein 14-like
turquoise	LOC110018305	serine/threonine-protein kinase 16-like	serine/threonine-protein kinase 16-like
turquoise	LOC110018320	uncharacterized LOC110018320	uncharacterized protein LOC110018320
turquoise	LOC110018337	probable calcium-binding protein CML10	probable calcium-binding protein CML10
turquoise	LOC110018361	transcription factor bHLH49	transcription factor bHLH49|transcription factor bHLH63
turquoise	LOC110018363	1,2-dihydroxy-3-keto-5-methylthiopentene dioxygenase homolog 2-like	1,2-dihydroxy-3-keto-5-methylthiopentene dioxygenase homolog 2-like
turquoise	LOC110018379	caffeic acid 3-O-methyltransferase	caffeic acid 3-O-methyltransferase
turquoise	LOC110018414	LOB domain-containing protein 6-like	LOB domain-containing protein 6-like
turquoise	LOC110018419	putative serine/threonine-protein kinase	putative serine/threonine-protein kinase
turquoise	LOC110018422	IQ domain-containing protein IQM3-like	IQ domain-containing protein IQM3-like
turquoise	LOC110018438	uncharacterized LOC110018438	uncharacterized protein LOC110018438
turquoise	LOC110018461	LOB domain-containing protein 6-like	LOB domain-containing protein 6-like
turquoise	LOC110018473	histone-lysine N-methyltransferase ATX4-like	histone-lysine N-methyltransferase ATX4-like
turquoise	LOC110018503	endoglucanase 12-like	endoglucanase 12-like
turquoise	LOC110018540	putative MO25-like protein At5g47540	putative MO25-like protein At5g47540
turquoise	LOC110018542	probable cellulose synthase A catalytic subunit 2 [UDP-forming]	probable cellulose synthase A catalytic subunit 2 [UDP-forming]
turquoise	LOC110018543	uncharacterized LOC110018543	uncharacterized protein LOC110018543
turquoise	LOC110018545	E3 ubiquitin-protein ligase RGLG3-like	E3 ubiquitin-protein ligase RGLG3-like
turquoise	LOC110018551	tetratricopeptide repeat protein 5-like	tetratricopeptide repeat protein 5-like
turquoise	LOC110018586	uncharacterized LOC110018586	uncharacterized protein LOC110018586
turquoise	LOC110018612	probable L-type lectin-domain containing receptor kinase S.7	probable L-type lectin-domain containing receptor kinase S.7
turquoise	LOC110018621	uncharacterized protein At1g04910-like	uncharacterized protein At1g04910-like
turquoise	LOC110018629	uncharacterized LOC110018629	LOW QUALITY PROTEIN: uncharacterized protein LOC110018629
turquoise	LOC110018643	protein NETWORKED 2D	protein NETWORKED 2D
turquoise	LOC110018645	7-deoxyloganetin glucosyltransferase-like	7-deoxyloganetin glucosyltransferase-like
turquoise	LOC110018653	ankyrin repeat-containing protein ITN1-like	ankyrin repeat-containing protein ITN1-like
turquoise	LOC110018656	probable 2-oxoglutarate-dependent dioxygenase AOP1	probable 2-oxoglutarate-dependent dioxygenase AOP1
turquoise	LOC110018659	protein DWARF 53-LIKE-like	LOW QUALITY PROTEIN: protein DWARF 53-LIKE-like
turquoise	LOC110018676	nuclear transcription factor Y subunit B-1-like	nuclear transcription factor Y subunit B-1-like
turquoise	LOC110018693	ubiquitin-conjugating enzyme E2 7	ubiquitin-conjugating enzyme E2 7
turquoise	LOC110018706	type II inositol polyphosphate 5-phosphatase 15-like	type II inositol polyphosphate 5-phosphatase 15-like
turquoise	LOC110018726	probable UDP-arabinopyranose mutase 5	probable UDP-arabinopyranose mutase 5
turquoise	LOC110018733	uncharacterized LOC110018733	uncharacterized protein LOC110018733
turquoise	LOC110018757	uncharacterized LOC110018757	uncharacterized protein LOC110018757
turquoise	LOC110018760	inactive poly [ADP-ribose] polymerase RCD1-like	inactive poly [ADP-ribose] polymerase RCD1-like
turquoise	LOC110018766	ninja-family protein AFP3-like	ninja-family protein AFP3-like
turquoise	LOC110018826	late embryogenesis abundant protein Dc3-like	late embryogenesis abundant protein Dc3-like
turquoise	LOC110018844	ras GTPase-activating protein-binding protein 1-like	ras GTPase-activating protein-binding protein 1-like
turquoise	LOC110018855	sphingosine kinase 1-like	sphingosine kinase 1-like
turquoise	LOC110018861	uncharacterized LOC110018861	uncharacterized protein LOC110018861
turquoise	LOC110018862	high-affinity nitrate transporter 2.3	high-affinity nitrate transporter 2.3
turquoise	LOC110018874	probable xyloglucan endotransglucosylase/hydrolase protein 30	probable xyloglucan endotransglucosylase/hydrolase protein 30
turquoise	LOC110018878	transcription factor EAT1-like	LOW QUALITY PROTEIN: transcription factor EAT1-like
turquoise	LOC110018883	wall-associated receptor kinase-like 20	wall-associated receptor kinase-like 20
turquoise	LOC110018893	bibenzyl synthase	bibenzyl synthase
turquoise	LOC110018916	SUPPRESSOR OF GAMMA RESPONSE 1-like	SUPPRESSOR OF GAMMA RESPONSE 1-like
turquoise	LOC110018924	protein indeterminate-domain 16-like	protein indeterminate-domain 16-like
turquoise	LOC110018928	uncharacterized LOC110018928	uncharacterized protein LOC110018928
turquoise	LOC110018953	uncharacterized LOC110018953	uncharacterized protein LOC110018953
turquoise	LOC110018968	uncharacterized LOC110018968	uncharacterized protein LOC110018968
turquoise	LOC110018988	uncharacterized LOC110018988	uncharacterized protein LOC110018988
turquoise	LOC110019012	transcription factor MYC2-like	transcription factor MYC2-like
turquoise	LOC110019048	sulfite exporter TauE/SafE family protein 4	sulfite exporter TauE/SafE family protein 4
turquoise	LOC110019059	probable xyloglucan endotransglucosylase/hydrolase protein 6	probable xyloglucan endotransglucosylase/hydrolase protein 6
turquoise	LOC110019062	UDP-galactose/UDP-glucose transporter 5B-like	UDP-galactose/UDP-glucose transporter 5B-like
turquoise	LOC110019071	histone H3-like centromeric protein cnp1	histone H3-like centromeric protein cnp1
turquoise	LOC110019074	receptor protein kinase TMK1-like	LOW QUALITY PROTEIN: receptor protein kinase TMK1-like
turquoise	LOC110019079	myosin-10-like	myosin-10-like
turquoise	LOC110019081	transmembrane protein 245	transmembrane protein 245
turquoise	LOC110019093	phosphoethanolamine N-methyltransferase 1-like	phosphoethanolamine N-methyltransferase 1-like
turquoise	LOC110019094	dehydrin DHN1-like	dehydrin DHN1-like
turquoise	LOC110019100	mitogen-activated protein kinase kinase kinase NPK1-like	mitogen-activated protein kinase kinase kinase NPK1-like
turquoise	LOC110019103	dehydrin Rab25-like	dehydrin Rab25-like
turquoise	LOC110019132	RING-H2 finger protein ATL56-like	RING-H2 finger protein ATL56-like
turquoise	LOC110019143	putative clathrin assembly protein At5g57200	putative clathrin assembly protein At5g57200
turquoise	LOC110019151	uncharacterized LOC110019151	uncharacterized protein LOC110019151
turquoise	LOC110019156	gibberellin 20 oxidase 1-D-like	gibberellin 20 oxidase 1-D-like
turquoise	LOC110019182	uncharacterized LOC110019182	uncharacterized protein LOC110019182
turquoise	LOC110019187	late embryogenesis abundant protein 18-like	late embryogenesis abundant protein 18-like
turquoise	LOC110019197	zinc finger CCCH domain-containing protein 17-like	LOW QUALITY PROTEIN: zinc finger CCCH domain-containing protein 17-like
turquoise	LOC110019204	30S ribosomal protein S16-2, chloroplastic/mitochondrial	30S ribosomal protein S16-2, chloroplastic/mitochondrial
turquoise	LOC110019215	calcium-transporting ATPase 9, plasma membrane-type-like	calcium-transporting ATPase 9, plasma membrane-type-like
turquoise	LOC110019230	ATP synthase subunit O, mitochondrial-like	ATP synthase subunit O, mitochondrial-like
turquoise	LOC110019235	chaperone protein dnaJ 49-like	chaperone protein dnaJ 49-like
turquoise	LOC110019241	uncharacterized LOC110019241	uncharacterized protein LOC110019241
turquoise	LOC110019242	histone acetyltransferase HAC1-like	histone acetyltransferase HAC1-like
turquoise	LOC110019245	paired amphipathic helix protein Sin3-like 5	paired amphipathic helix protein Sin3-like 5
turquoise	LOC110019251	ATP-citrate synthase alpha chain protein 2	ATP-citrate synthase alpha chain protein 2
turquoise	LOC110019254	histone deacetylase 19	histone deacetylase 19
turquoise	LOC110019256	protein MIZU-KUSSEI 1-like	protein MIZU-KUSSEI 1-like
turquoise	LOC110019265	pectate lyase-like	pectate lyase-like
turquoise	LOC110019268	pentatricopeptide repeat-containing protein At1g77360, mitochondrial-like	pentatricopeptide repeat-containing protein At1g77360, mitochondrial-like
turquoise	LOC110019273	transcription factor GTE7-like	transcription factor GTE7-like
turquoise	LOC110019274	protein Dr1 homolog	protein Dr1 homolog
turquoise	LOC110019279	U-box domain-containing protein 4-like	U-box domain-containing protein 4-like
turquoise	LOC110019287	O-glucosyltransferase rumi homolog	O-glucosyltransferase rumi homolog
turquoise	LOC110019288	early nodulin-93-like	early nodulin-93-like
turquoise	LOC110019303	peroxiredoxin-2E-2, chloroplastic-like	peroxiredoxin-2E-2, chloroplastic-like
turquoise	LOC110019335	trihelix transcription factor ASIL2-like	trihelix transcription factor ASIL2-like
turquoise	LOC110019338	tryptophan aminotransferase-related protein 2-like	tryptophan aminotransferase-related protein 2-like
turquoise	LOC110019339	WAT1-related protein At5g47470-like	WAT1-related protein At5g47470-like
turquoise	LOC110019342	calcium-transporting ATPase 9, plasma membrane-type-like	calcium-transporting ATPase 9, plasma membrane-type-like
turquoise	LOC110019347	zinc finger CCCH domain-containing protein 39-like	zinc finger CCCH domain-containing protein 39-like
turquoise	LOC110019358	CBL-interacting serine/threonine-protein kinase 12-like	CBL-interacting serine/threonine-protein kinase 12-like
turquoise	LOC110019365	early nodulin-like protein 1	early nodulin-like protein 1
turquoise	LOC110019384	nucleoid-associated protein At2g24020, chloroplastic-like	nucleoid-associated protein At2g24020, chloroplastic-like
turquoise	LOC110019402	uncharacterized LOC110019402	uncharacterized protein LOC110019402
turquoise	LOC110019408	beta-galactosidase 16-like	beta-galactosidase 16-like
turquoise	LOC110019421	amidophosphoribosyltransferase, chloroplastic-like	amidophosphoribosyltransferase, chloroplastic-like
turquoise	LOC110019436	uncharacterized LOC110019436	uncharacterized protein LOC110019436
turquoise	LOC110019465	AP2-like ethylene-responsive transcription factor PLT2	AP2-like ethylene-responsive transcription factor PLT2
turquoise	LOC110019484	E3 ubiquitin-protein ligase RNF181 homolog	E3 ubiquitin-protein ligase RNF181 homolog
turquoise	LOC110019491	uncharacterized LOC110019491	uncharacterized protein LOC110019491
turquoise	LOC110019507	fasciclin-like arabinogalactan protein 8	fasciclin-like arabinogalactan protein 8
turquoise	LOC110019545	2,3-dimethylmalate lyase-like	uncharacterized protein LOC110019545
turquoise	LOC110019549	BTB/POZ domain-containing protein At5g03250-like	BTB/POZ domain-containing protein At5g03250-like
turquoise	LOC110019551	protein SPIRAL1-like 2	protein SPIRAL1-like 2
turquoise	LOC110019566	protein TPX2-like	protein TPX2-like
turquoise	LOC110019570	ATP-citrate synthase beta chain protein 1	ATP-citrate synthase beta chain protein 1
turquoise	LOC110019573	UDP-arabinopyranose mutase 1-like	LOW QUALITY PROTEIN: UDP-arabinopyranose mutase 1-like
turquoise	LOC110019576	zinc finger protein ZAT9-like	zinc finger protein ZAT9-like
turquoise	LOC110019578	RNA polymerase II transcriptional coactivator KELP-like	RNA polymerase II transcriptional coactivator KELP-like
turquoise	LOC110019579	protein DROOPING LEAF-like	protein DROOPING LEAF-like
turquoise	LOC110019584	zinc finger protein ZAT9-like	zinc finger protein ZAT9-like
turquoise	LOC110019589	protein PYRICULARIA ORYZAE RESISTANCE 21-like	protein PYRICULARIA ORYZAE RESISTANCE 21-like
turquoise	LOC110019604	uncharacterized LOC110019604	uncharacterized protein LOC110019604
turquoise	LOC110019611	uncharacterized protein C6C3.02c	uncharacterized protein C6C3.02c
turquoise	LOC110019623	protein NRT1/ PTR FAMILY 2.11-like	protein NRT1/ PTR FAMILY 2.11-like
turquoise	LOC110019629	probable lysine-specific demethylase ELF6	probable lysine-specific demethylase ELF6
turquoise	LOC110019647	myosin-1-like	myosin-1-like
turquoise	LOC110019653	transcription factor SRM1-like	transcription factor SRM1-like
turquoise	LOC110019661	RING-box protein 1a	RING-box protein 1a
turquoise	LOC110019670	formate dehydrogenase 1, mitochondrial	formate dehydrogenase 1, mitochondrial
turquoise	LOC110019678	RNA polymerase II C-terminal domain phosphatase-like 4	RNA polymerase II C-terminal domain phosphatase-like 4
turquoise	LOC110019680	U1 small nuclear ribonucleoprotein C	U1 small nuclear ribonucleoprotein C
turquoise	LOC110019690	uncharacterized LOC110019690	uncharacterized protein LOC110019690
turquoise	LOC110019695	uncharacterized LOC110019695	uncharacterized protein LOC110019695
turquoise	LOC110019697	arabinogalactan peptide 16-like	arabinogalactan peptide 16-like
turquoise	LOC110019700	universal stress protein PHOS32-like	universal stress protein PHOS32-like
turquoise	LOC110019726	ORM1-like protein 3	ORM1-like protein 3
turquoise	LOC110019728	zinc finger protein ZAT9-like	zinc finger protein ZAT9-like
turquoise	LOC110019754	uncharacterized LOC110019754	uncharacterized protein LOC110019754
turquoise	LOC110019779	barley B recombinant-like protein A	barley B recombinant-like protein A
turquoise	LOC110019794	flavonol synthase/flavanone 3-hydroxylase	flavonol synthase/flavanone 3-hydroxylase
turquoise	LOC110019802	haloacid dehalogenase-like hydrolase domain-containing protein 3	haloacid dehalogenase-like hydrolase domain-containing protein 3
turquoise	LOC110019809	transmembrane emp24 domain-containing protein p24delta5-like	transmembrane emp24 domain-containing protein p24delta5-like
turquoise	LOC110019846	uncharacterized LOC110019846	uncharacterized protein LOC110019846
turquoise	LOC110019857	respiratory burst oxidase homolog protein A	respiratory burst oxidase homolog protein A
turquoise	LOC110019858	vacuolar protein sorting-associated protein 55 homolog	vacuolar protein sorting-associated protein 55 homolog
turquoise	LOC110019860	uncharacterized LOC110019860	uncharacterized protein LOC110019860
turquoise	LOC110019872	late embryogenesis abundant protein Lea14-A-like	late embryogenesis abundant protein Lea14-A-like
turquoise	LOC110019873	uncharacterized LOC110019873	uncharacterized protein LOC110019873
turquoise	LOC110019879	transcription repressor OFP8	transcription repressor OFP8
turquoise	LOC110019887	two-component response regulator-like APRR3	two-component response regulator-like APRR3
turquoise	LOC110019888	reticulon-like protein B3	reticulon-like protein B3
turquoise	LOC110019905	auxin response factor 11-like	auxin response factor 11-like
turquoise	LOC110019928	protein DETOXIFICATION 55-like	protein DETOXIFICATION 55-like
turquoise	LOC110019932	ubiquitin-conjugating enzyme E2-17 kDa	ubiquitin-conjugating enzyme E2-17 kDa
turquoise	LOC110019933	protoporphyrinogen oxidase, chloroplastic	protoporphyrinogen oxidase, chloroplastic
turquoise	LOC110019939	nuclear pore complex protein NUP98A	nuclear pore complex protein NUP98A
turquoise	LOC110019947	kinesin-like protein KIN-14Q	kinesin-like protein KIN-14P|kinesin-like protein KIN-14Q
turquoise	LOC110019961	protein REDUCED WALL ACETYLATION 4-like	protein REDUCED WALL ACETYLATION 4-like
turquoise	LOC110019967	uncharacterized LOC110019967	uncharacterized protein LOC110019967
turquoise	LOC110020023	uncharacterized LOC110020023	uncharacterized protein LOC110020023
turquoise	LOC110020060	zinc finger protein 8-like	zinc finger protein 8-like
turquoise	LOC110020079	pentatricopeptide repeat-containing protein At1g63130, mitochondrial-like	pentatricopeptide repeat-containing protein At1g63130, mitochondrial-like
turquoise	LOC110020085	MADS-box protein SOC1-like	MADS-box protein SOC1-like
turquoise	LOC110020087	putative nuclear RNA export factor SDE5	putative nuclear RNA export factor SDE5
turquoise	LOC110020092	basic leucine zipper 61	basic leucine zipper 61
turquoise	LOC110020123	oligosaccharyltransferase complex subunit ostc-like	oligosaccharyltransferase complex subunit ostc-like
turquoise	LOC110020129	alanine--glyoxylate aminotransferase 2 homolog 3, mitochondrial	alanine--glyoxylate aminotransferase 2 homolog 3, mitochondrial
turquoise	LOC110020147	blue copper protein-like	blue copper protein-like
turquoise	LOC110020155	protein transport Sec1a-like	protein transport Sec1a-like
turquoise	LOC110020174	pollen receptor-like kinase 3	pollen receptor-like kinase 3
turquoise	LOC110020184	L-type lectin-domain containing receptor kinase IX.1-like	LOW QUALITY PROTEIN: L-type lectin-domain containing receptor kinase IX.1-like
turquoise	LOC110020228	isocitrate lyase	LOW QUALITY PROTEIN: isocitrate lyase
turquoise	LOC110020230	bZIP transcription factor 11-like	bZIP transcription factor 11-like
turquoise	LOC110020235	delta(8)-fatty-acid desaturase-like	LOW QUALITY PROTEIN: delta(8)-fatty-acid desaturase-like
turquoise	LOC110020237	zinc finger CCCH domain-containing protein 30-like	zinc finger CCCH domain-containing protein 30-like
turquoise	LOC110020255	succinate dehydrogenase subunit 3-2, mitochondrial-like	succinate dehydrogenase subunit 3-2, mitochondrial-like
turquoise	LOC110020315	extensin-like	LOW QUALITY PROTEIN: extensin-like
turquoise	LOC110020327	LOB domain-containing protein 7-like	LOB domain-containing protein 7-like
turquoise	LOC110020336	basic proline-rich protein	basic proline-rich protein
turquoise	LOC110020340	cyclin-P4-1-like	cyclin-P4-1-like
turquoise	LOC110020368	auxin response factor 10-like	auxin response factor 10-like
turquoise	LOC110020426	zinc finger CCCH domain-containing protein 17-like	zinc finger CCCH domain-containing protein 17-like
turquoise	LOC110020436	uncharacterized LOC110020436	uncharacterized protein LOC110020436
turquoise	LOC110020446	uncharacterized LOC110020446	uncharacterized protein LOC110020446
turquoise	LOC110020456	uncharacterized LOC110020456	uncharacterized protein LOC110020456
turquoise	LOC110020467	serine/threonine-protein kinase EDR1-like	serine/threonine-protein kinase EDR1-like
turquoise	LOC110020480	uncharacterized LOC110020480	uncharacterized protein LOC110020480
turquoise	LOC110020493	inositol 3-kinase	inositol 3-kinase
turquoise	LOC110020500	uncharacterized LOC110020500	uncharacterized protein LOC110020500
turquoise	LOC110020505	F-box only protein 13-like	F-box only protein 13-like
turquoise	LOC110020511	uncharacterized LOC110020511	uncharacterized protein LOC110020511
turquoise	LOC110020513	uncharacterized LOC110020513	LOW QUALITY PROTEIN: uncharacterized protein LOC110020513
turquoise	LOC110020533	mitogen-activated protein kinase 10-like	mitogen-activated protein kinase 10-like
turquoise	LOC110020542	thioredoxin domain-containing protein 9 homolog	thioredoxin domain-containing protein 9 homolog
turquoise	LOC110020562	mannose-specific lectin-like	mannose-specific lectin-like
turquoise	LOC110020563	heat shock cognate 70 kDa protein-like	LOW QUALITY PROTEIN: heat shock cognate 70 kDa protein-like
turquoise	LOC110020569	uncharacterized LOC110020569	uncharacterized protein LOC110020569
turquoise	LOC110020583	ABC transporter G family member 6-like	ABC transporter G family member 6-like
turquoise	LOC110020586	UDP-glucuronic acid decarboxylase 1-like	UDP-glucuronic acid decarboxylase 1-like
turquoise	LOC110020588	16.9 kDa class I heat shock protein 2-like	16.9 kDa class I heat shock protein 2-like
turquoise	LOC110020617	GATA transcription factor 26-like	GATA transcription factor 26-like
turquoise	LOC110020618	phosphoserine aminotransferase 1, chloroplastic-like	phosphoserine aminotransferase 1, chloroplastic-like
turquoise	LOC110020629	low temperature-induced protein lt101.2	low temperature-induced protein lt101.2
turquoise	LOC110020636	E3 ubiquitin-protein ligase RNF144B-like	E3 ubiquitin-protein ligase RNF144B-like|probable E3 ubiquitin-protein ligase RNF144A-B
turquoise	LOC110020653	dnaJ homolog subfamily C GRV2	LOW QUALITY PROTEIN: dnaJ homolog subfamily C GRV2
turquoise	LOC110020663	nucleobase-ascorbate transporter 6-like	nucleobase-ascorbate transporter 6-like
turquoise	LOC110020664	nucleobase-ascorbate transporter 6-like	nucleobase-ascorbate transporter 6-like
turquoise	LOC110020680	calcium-transporting ATPase 1, plasma membrane-type-like	LOW QUALITY PROTEIN: calcium-transporting ATPase 1, plasma membrane-type-like
turquoise	LOC110020691	bifunctional TH2 protein, mitochondrial	bifunctional TH2 protein, mitochondrial
turquoise	LOC110020694	WD repeat-containing protein 44-like	WD repeat-containing protein 44-like
turquoise	LOC110020710	uncharacterized LOC110020710	uncharacterized protein LOC110020710
turquoise	LOC110020732	FT-interacting protein 1	LOW QUALITY PROTEIN: FT-interacting protein 1
turquoise	LOC110020756	uncharacterized LOC110020756	uncharacterized protein LOC110020756
turquoise	LOC110020760	inositol-tetrakisphosphate 1-kinase 1-like	inositol-tetrakisphosphate 1-kinase 1-like
turquoise	LOC110020766	U-box domain-containing protein 4-like	U-box domain-containing protein 4-like
turquoise	LOC110020773	cysteine-rich and transmembrane domain-containing protein A	cysteine-rich and transmembrane domain-containing protein A
turquoise	LOC110020777	histone acetyltransferase MCC1-like	histone acetyltransferase MCC1-like
turquoise	LOC110020793	uncharacterized LOC110020793	uncharacterized protein LOC110020793
turquoise	LOC110020795	putative yippee-like protein Os10g0369500	putative yippee-like protein Os10g0369500
turquoise	LOC110020796	protein trichome birefringence-like 1	protein trichome birefringence-like 1
turquoise	LOC110020803	J domain-containing protein required for chloroplast accumulation response 1	J domain-containing protein required for chloroplast accumulation response 1
turquoise	LOC110020816	uncharacterized LOC110020816	uncharacterized protein LOC110020816
turquoise	LOC110020825	uncharacterized LOC110020825	uncharacterized protein LOC110020825
turquoise	LOC110020838	ankyrin repeat domain-containing protein 13C-B-like	ankyrin repeat domain-containing protein 13C-B-like
turquoise	LOC110020840	thioredoxin-like 3-2, chloroplastic	thioredoxin-like 3-2, chloroplastic
turquoise	LOC110020844	dehydration-responsive element-binding protein 2C-like	dehydration-responsive element-binding protein 2C-like
turquoise	LOC110020862	uncharacterized LOC110020862	uncharacterized protein LOC110020862
turquoise	LOC110020917	gibberellin 20 oxidase 1-D-like	gibberellin 20 oxidase 1-D-like
turquoise	LOC110020952	60S ribosomal protein L27-3-like	60S ribosomal protein L27-3-like
turquoise	LOC110020976	phosphatidylinositol 4-kinase gamma 4-like	phosphatidylinositol 4-kinase gamma 4-like
turquoise	LOC110020988	uncharacterized LOC110020988	uncharacterized protein LOC110020988
turquoise	LOC110020992	proline-rich receptor-like protein kinase PERK1	proline-rich receptor-like protein kinase PERK1
turquoise	LOC110021066	probable WRKY transcription factor 71	probable WRKY transcription factor 71
turquoise	LOC110021069	60S ribosomal protein L18-2	60S ribosomal protein L18-2
turquoise	LOC110021074	CSC1-like protein ERD4	CSC1-like protein ERD4
turquoise	LOC110021076	putative disease resistance protein RGA3	putative disease resistance protein RGA3
turquoise	LOC110021086	calcium-dependent protein kinase 26	calcium-dependent protein kinase 26
turquoise	LOC110021118	probable protein phosphatase 2C 27	probable protein phosphatase 2C 27
turquoise	LOC110021133	pyrophosphate-energized vacuolar membrane proton pump-like	pyrophosphate-energized vacuolar membrane proton pump-like
turquoise	LOC110021134	filament-like plant protein 4	LOW QUALITY PROTEIN: filament-like plant protein 4
turquoise	LOC110021155	ankyrin repeat domain-containing protein 13C-like	ankyrin repeat domain-containing protein 13C-like|uncharacterized protein LOC110021155
turquoise	LOC110021200	GATA transcription factor 9-like	GATA transcription factor 9-like
turquoise	LOC110021201	GATA transcription factor 1-like	GATA transcription factor 1-like
turquoise	LOC110021202	casein kinase 1-like protein HD16	casein kinase 1-like protein HD16
turquoise	LOC110021206	probable protein phosphatase 2C 25	LOW QUALITY PROTEIN: probable protein phosphatase 2C 25
turquoise	LOC110021209	serine/threonine-protein kinase STE20-like	serine/threonine-protein kinase STE20-like
turquoise	LOC110021244	uncharacterized LOC110021244	uncharacterized protein LOC110021244
turquoise	LOC110021251	vacuolar-sorting receptor 1-like	vacuolar-sorting receptor 1-like
turquoise	LOC110021270	floral homeotic protein AGAMOUS-like	floral homeotic protein AGAMOUS-like|MADS-box transcription factor
turquoise	LOC110021281	clavaminate synthase-like protein At3g21360	clavaminate synthase-like protein At3g21360
turquoise	LOC110021318	ubiquitin carboxyl-terminal hydrolase 6-like	ubiquitin carboxyl-terminal hydrolase 6-like
turquoise	LOC110021321	tetratricopeptide repeat protein SKI3	LOW QUALITY PROTEIN: tetratricopeptide repeat protein SKI3
turquoise	LOC110021335	14-3-3-like protein F	14-3-3-like protein F
turquoise	LOC110021353	F-box/kelch-repeat protein SKIP11-like	F-box/kelch-repeat protein SKIP11-like
turquoise	LOC110021356	ABSCISIC ACID-INSENSITIVE 5-like protein 5	ABSCISIC ACID-INSENSITIVE 5-like protein 5
turquoise	LOC110021378	uncharacterized LOC110021378	uncharacterized protein LOC110021378
turquoise	LOC110021380	probable xyloglucan endotransglucosylase/hydrolase protein 28	probable xyloglucan endotransglucosylase/hydrolase protein 28
turquoise	LOC110021384	uncharacterized LOC110021384	uncharacterized protein LOC110021384
turquoise	LOC110021399	cell division control protein 48 homolog C-like	cell division control protein 48 homolog C-like
turquoise	LOC110021438	endoplasmic reticulum-Golgi intermediate compartment protein 3-like	endoplasmic reticulum-Golgi intermediate compartment protein 3-like
turquoise	LOC110021441	small heat shock protein, chloroplastic-like	small heat shock protein, chloroplastic-like
turquoise	LOC110021445	flavonol 3-sulfotransferase-like	flavonol 3-sulfotransferase-like
turquoise	LOC110021451	uncharacterized LOC110021451	uncharacterized protein LOC110021451
turquoise	LOC110021453	uncharacterized LOC110021453	LOW QUALITY PROTEIN: uncharacterized protein LOC110021453
turquoise	LOC110021467	type I inositol polyphosphate 5-phosphatase 5-like	type I inositol polyphosphate 5-phosphatase 5-like
turquoise	LOC110021471	cyclin-T1-4-like	cyclin-T1-4-like
turquoise	LOC110021473	probable strigolactone esterase DAD2	probable strigolactone esterase DAD2
turquoise	LOC110021474	MADS-box transcription factor 22	MADS-box transcription factor 22
turquoise	LOC110021496	21 kDa protein-like	21 kDa protein-like
turquoise	LOC110021497	21 kDa protein-like	21 kDa protein-like
turquoise	LOC110021510	cyclin-D5-2-like	cyclin-D5-2-like
turquoise	LOC110021512	14-3-3-like protein	14-3-3-like protein
turquoise	LOC110021522	uncharacterized LOC110021522	uncharacterized protein LOC110021522
turquoise	LOC110021529	microtubule-associated protein RP/EB family member 1A-like	microtubule-associated protein RP/EB family member 1A-like
turquoise	LOC110021539	mitochondrial uncoupling protein 5-like	mitochondrial uncoupling protein 5-like
turquoise	LOC110021559	MICOS complex subunit Mic10-like	MICOS complex subunit Mic10-like
turquoise	LOC110021561	probable serine/threonine-protein kinase At1g54610	probable serine/threonine-protein kinase At1g54610
turquoise	LOC110021578	uncharacterized LOC110021578	uncharacterized protein LOC110021578
turquoise	LOC110021583	methyltransferase-like protein 13	methyltransferase-like protein 13
turquoise	LOC110021584	uncharacterized LOC110021584	uncharacterized protein LOC110021584
turquoise	LOC110021586	non-lysosomal glucosylceramidase-like	non-lysosomal glucosylceramidase-like
turquoise	LOC110021607	uncharacterized LOC110021607	uncharacterized protein LOC110021607
turquoise	LOC110021610	ras-related protein RABH1e	ras-related protein RABH1e
turquoise	LOC110021619	uncharacterized LOC110021619	uncharacterized protein LOC110021619
turquoise	LOC110021622	F-box protein At1g47056	F-box protein At1g47056
turquoise	LOC110021628	nitronate monooxygenase	uncharacterized protein LOC110021628
turquoise	LOC110021631	uncharacterized LOC110021631	uncharacterized protein LOC110021631
turquoise	LOC110021638	annexin D2-like	annexin D2-like
turquoise	LOC110021641	probable pectin methyltransferase QUA2	probable pectin methyltransferase QUA2
turquoise	LOC110021653	actin-97-like	actin-97-like
turquoise	LOC110021656	SKP1-interacting partner 15	SKP1-interacting partner 15
turquoise	LOC110021663	putative clathrin assembly protein At1g25240	putative clathrin assembly protein At1g25240
turquoise	LOC110021689	callose synthase 5	callose synthase 5
turquoise	LOC110021698	polyadenylate-binding protein 7-like	polyadenylate-binding protein 7-like
turquoise	LOC110021711	polyadenylate-binding protein 3-like	polyadenylate-binding protein 3-like
turquoise	LOC110021720	probable CCR4-associated factor 1 homolog 7	probable CCR4-associated factor 1 homolog 7
turquoise	LOC110021723	40S ribosomal protein S19-1-like	LOW QUALITY PROTEIN: 40S ribosomal protein S19-1-like
turquoise	LOC110021731	U-box domain-containing protein 12-like	U-box domain-containing protein 12-like
turquoise	LOC110021768	uncharacterized LOC110021768	uncharacterized protein LOC110021768
turquoise	LOC110021771	actin-depolymerizing factor 11-like	actin-depolymerizing factor 11-like|actin-depolymerizing factor-like
turquoise	LOC110021775	mRNA-capping enzyme-like	mRNA-capping enzyme-like
turquoise	LOC110021793	24-methylenesterol C-methyltransferase 2-like	LOW QUALITY PROTEIN: 24-methylenesterol C-methyltransferase 2-like
turquoise	LOC110021808	uncharacterized LOC110021808	uncharacterized protein LOC110021808
turquoise	LOC110021844	TORTIFOLIA1-like protein 4	TORTIFOLIA1-like protein 4
turquoise	LOC110021861	myosin-11-like	myosin-11-like
turquoise	LOC110021863	pectinesterase 3-like	pectinesterase 3-like
turquoise	LOC110021894	serine/threonine-protein kinase GRIK1-like	serine/threonine-protein kinase GRIK1-like
turquoise	LOC110021895	protein ELF4-LIKE 4-like	protein ELF4-LIKE 4-like
turquoise	LOC110021896	ethylene-responsive transcription factor ERF098-like	ethylene-responsive transcription factor ERF098-like
turquoise	LOC110021903	alcohol dehydrogenase 3	alcohol dehydrogenase 3
turquoise	LOC110021933	transcription factor MYBS2-like	transcription factor MYBS2-like
turquoise	LOC110021949	vacuolar protein sorting-associated protein 32 homolog 1-like	vacuolar protein sorting-associated protein 32 homolog 1-like
turquoise	LOC110021969	ubiquinol oxidase 2, mitochondrial-like	ubiquinol oxidase 2, mitochondrial-like
turquoise	LOC110021974	NAC domain-containing protein 92-like	NAC domain-containing protein 92-like
turquoise	LOC110021975	probable 6-phosphogluconolactonase 2	probable 6-phosphogluconolactonase 2
turquoise	LOC110021984	uncharacterized LOC110021984	uncharacterized protein LOC110021984
turquoise	LOC110021993	pyrophosphate-energized vacuolar membrane proton pump	pyrophosphate-energized vacuolar membrane proton pump
turquoise	LOC110021994	protein DEHYDRATION-INDUCED 19-like	protein DEHYDRATION-INDUCED 19 homolog 4-like|protein DEHYDRATION-INDUCED 19-like
turquoise	LOC110021997	cytochrome b-c1 complex subunit 9-like	cytochrome b-c1 complex subunit 9-like
turquoise	LOC110022008	transcription factor RF2b-like	transcription factor RF2b-like
turquoise	LOC110022022	probable sugar phosphate/phosphate translocator At3g11320	probable sugar phosphate/phosphate translocator At3g11320
turquoise	LOC110022046	heavy metal-associated isoprenylated plant protein 32-like	LOW QUALITY PROTEIN: heavy metal-associated isoprenylated plant protein 32-like
turquoise	LOC110022059	protein NRT1/ PTR FAMILY 8.2-like	protein NRT1/ PTR FAMILY 8.2-like
turquoise	LOC110022081	cytochrome P450 86A1	cytochrome P450 86A1
turquoise	LOC110022096	uncharacterized LOC110022096	uncharacterized protein LOC110022096
turquoise	LOC110022097	prostatic spermine-binding protein-like	prostatic spermine-binding protein-like
turquoise	LOC110022104	uncharacterized protein At1g04910	uncharacterized protein At1g04910
turquoise	LOC110022106	uncharacterized LOC110022106	uncharacterized protein LOC110022106
turquoise	LOC110022117	uncharacterized acetyltransferase At3g50280-like	uncharacterized acetyltransferase At3g50280-like
turquoise	LOC110022118	rhamnogalacturonate lyase B-like	rhamnogalacturonate lyase B-like
turquoise	LOC110022135	CBS domain-containing protein CBSX5-like	CBS domain-containing protein CBSX5-like
turquoise	LOC110022175	casein kinase II subunit alpha-2-like	casein kinase II subunit alpha-2-like
turquoise	LOC110022202	BTB/POZ domain-containing protein At5g67385	BTB/POZ domain-containing protein At5g67385
turquoise	LOC110022220	polygalacturonase QRT3-like	polygalacturonase QRT3-like
turquoise	LOC110022223	glutamate decarboxylase-like	glutamate decarboxylase-like
turquoise	LOC110022237	coatomer subunit epsilon-1-like	coatomer subunit epsilon-1-like
turquoise	LOC110022251	sugar transport protein 11-like	sugar transport protein 11-like
turquoise	LOC110022274	mitochondrial carrier protein MTM1-like	mitochondrial carrier protein MTM1-like
turquoise	LOC110022276	uncharacterized LOC110022276	uncharacterized protein LOC110022276
turquoise	LOC110022284	uncharacterized LOC110022284	LOW QUALITY PROTEIN: uncharacterized protein LOC110022284
turquoise	LOC110022286	plant cysteine oxidase 5-like	plant cysteine oxidase 4-like|plant cysteine oxidase 5-like
turquoise	LOC110022291	mitogen-activated protein kinase kinase kinase 13-B-like	mitogen-activated protein kinase kinase kinase 13-B-like|serine/threonine-protein kinase GIN4-like
turquoise	LOC110022293	protein trichome birefringence-like 38	protein trichome birefringence-like 38
turquoise	LOC110022296	uncharacterized LOC110022296	uncharacterized protein LOC110022296
turquoise	LOC110022298	seed biotin-containing protein SBP65-like	seed biotin-containing protein SBP65-like
turquoise	LOC110022304	uncharacterized LOC110022304	uncharacterized protein LOC110022304
turquoise	LOC110022308	translocase of chloroplast 159, chloroplastic	translocase of chloroplast 159, chloroplastic
turquoise	LOC110022309	polyadenylate-binding protein-interacting protein 9-like	polyadenylate-binding protein-interacting protein 9-like
turquoise	LOC110022317	NADH dehydrogenase [ubiquinone] iron-sulfur protein 7, mitochondrial	NADH dehydrogenase [ubiquinone] iron-sulfur protein 7, mitochondrial
turquoise	LOC110022335	BTB/POZ and TAZ domain-containing protein 1-like	BTB/POZ and TAZ domain-containing protein 1-like
turquoise	LOC110022338	guanosine nucleotide diphosphate dissociation inhibitor 2-like	guanosine nucleotide diphosphate dissociation inhibitor 2-like
turquoise	LOC110022357	vignain-like	vignain-like
turquoise	LOC110022358	rhomboid-like protein 14, mitochondrial	rhomboid-like protein 14, mitochondrial
turquoise	LOC110022364	regulatory protein viviparous-1-like	regulatory protein viviparous-1-like
turquoise	LOC110022370	two-component response regulator ORR10-like	two-component response regulator ORR10-like
turquoise	LOC110022377	uncharacterized LOC110022377	uncharacterized protein LOC110022377
turquoise	LOC110022390	exocyst complex component EXO70B1-like	exocyst complex component EXO70B1-like
turquoise	LOC110022399	uncharacterized protein At3g49140	uncharacterized protein At3g49140
turquoise	LOC110022407	protein PHOTOPERIOD-INDEPENDENT EARLY FLOWERING 1	protein PHOTOPERIOD-INDEPENDENT EARLY FLOWERING 1
turquoise	LOC110022416	signal recognition particle subunit SRP72-like	signal recognition particle subunit SRP72-like
turquoise	LOC110022442	LRR receptor-like serine/threonine-protein kinase GSO2	LRR receptor-like serine/threonine-protein kinase GSO2
turquoise	LOC110022444	OTU domain-containing protein 5-B	OTU domain-containing protein 5-B
turquoise	LOC110022448	NDR1/HIN1-like protein 1	NDR1/HIN1-like protein 1
turquoise	LOC110022451	uncharacterized LOC110022451	uncharacterized protein LOC110022451
turquoise	LOC110022459	nuclear pore complex protein NUP1-like	nuclear pore complex protein NUP1-like
turquoise	LOC110022492	luminal-binding protein 2	luminal-binding protein 2
turquoise	LOC110022498	probable alpha,alpha-trehalose-phosphate synthase [UDP-forming] 9	probable alpha,alpha-trehalose-phosphate synthase [UDP-forming] 9
turquoise	LOC110022499	probable pyridoxal 5'-phosphate synthase subunit PDX1.1	probable pyridoxal 5'-phosphate synthase subunit PDX1.1
turquoise	LOC110022505	cyanidin-3-O-glucoside 2-O-glucuronosyltransferase-like	cyanidin-3-O-glucoside 2-O-glucuronosyltransferase-like
turquoise	LOC110022514	potassium transporter 25-like	potassium transporter 25-like
turquoise	LOC110022520	QWRF motif-containing protein 7-like	QWRF motif-containing protein 7-like
turquoise	LOC110022525	uncharacterized LOC110022525	uncharacterized protein LOC110022525
turquoise	LOC110022527	zinc finger A20 and AN1 domain-containing stress-associated protein 6-like	zinc finger A20 and AN1 domain-containing stress-associated protein 6-like
turquoise	LOC110022539	COBRA-like protein 3	COBRA-like protein 3
turquoise	LOC110022579	probable protein phosphatase 2C 50	probable protein phosphatase 2C 50
turquoise	LOC110022597	17.3 kDa class II heat shock protein-like	17.3 kDa class II heat shock protein-like
turquoise	LOC110022601	17.1 kDa class II heat shock protein-like	17.1 kDa class II heat shock protein-like
turquoise	LOC110022607	uncharacterized LOC110022607	uncharacterized protein LOC110022607
turquoise	LOC110022611	LOB domain-containing protein 35-like	LOB domain-containing protein 35-like
turquoise	LOC110022615	phosphoenolpyruvate carboxylase 2	phosphoenolpyruvate carboxylase 2
turquoise	LOC110022620	uncharacterized LOC110022620	uncharacterized protein LOC110022620
turquoise	LOC110022628	GATA transcription factor 18-like	GATA transcription factor 18-like|GATA transcription factor 19-like
turquoise	LOC110022653	inactive poly [ADP-ribose] polymerase RCD1-like	inactive poly [ADP-ribose] polymerase RCD1-like
turquoise	LOC110022661	la-related protein 1C	la-related protein 1C
turquoise	LOC110022669	polyubiquitin-like	LOW QUALITY PROTEIN: polyubiquitin-like
turquoise	LOC110022677	uncharacterized LOC110022677	uncharacterized protein LOC110022677
turquoise	LOC110022734	uncharacterized LOC110022734	uncharacterized protein LOC110022734
turquoise	LOC110022746	UV-B-induced protein At3g17800, chloroplastic	UV-B-induced protein At3g17800, chloroplastic
turquoise	LOC110022748	autophagy-related protein 8C-like	autophagy-related protein 8C-like
turquoise	LOC110022754	uncharacterized LOC110022754	uncharacterized protein LOC110022754
turquoise	LOC110022758	probable NAD(P)H dehydrogenase (quinone) FQR1-like 1	probable NAD(P)H dehydrogenase (quinone) FQR1-like 1
turquoise	LOC110022766	probable calcium-binding protein CML18	probable calcium-binding protein CML18
turquoise	LOC110022767	probable WRKY transcription factor 14	probable WRKY transcription factor 14
turquoise	LOC110022773	protein MARD1-like	protein MARD1-like
turquoise	LOC110022784	pectinesterase-like	pectinesterase-like
turquoise	LOC110022785	nuclear transcription factor Y subunit C-2-like	nuclear transcription factor Y subunit C-2-like
turquoise	LOC110022788	basic leucine zipper 6-like	basic leucine zipper 6-like
turquoise	LOC110022793	putative glucose-6-phosphate 1-epimerase	putative glucose-6-phosphate 1-epimerase
turquoise	LOC110022832	GTPase-activating protein GYP7-like	GTPase-activating protein GYP7-like
turquoise	LOC110022842	uncharacterized LOC110022842	uncharacterized protein LOC110022842
turquoise	LOC110022843	casein kinase II subunit beta-2-like	casein kinase II subunit beta-2-like
turquoise	LOC110022853	lysine-specific demethylase JMJ706-like	lysine-specific demethylase JMJ706-like
turquoise	LOC110022863	uncharacterized protein At4g22758-like	uncharacterized protein At4g22758-like
turquoise	LOC110022871	probable sugar phosphate/phosphate translocator At3g17430	probable sugar phosphate/phosphate translocator At3g17430
turquoise	LOC110022872	telomere repeat-binding protein 2-like	telomere repeat-binding protein 2-like
turquoise	LOC110022876	uncharacterized LOC110022876	uncharacterized protein LOC110022876
turquoise	LOC110022902	probable purine permease 11	probable purine permease 11
turquoise	LOC110022903	probable dolichyl pyrophosphate Glc1Man9GlcNAc2 alpha-1,3-glucosyltransferase	probable dolichyl pyrophosphate Glc1Man9GlcNAc2 alpha-1,3-glucosyltransferase
turquoise	LOC110022906	autophagy-related protein 11	autophagy-related protein 11
turquoise	LOC110022914	uncharacterized LOC110022914	uncharacterized protein LOC110022914
turquoise	LOC110022918	transcription factor PCL1-like	transcription factor PCL1-like
turquoise	LOC110022926	BTB/POZ and MATH domain-containing protein 3-like	BTB/POZ and MATH domain-containing protein 3-like
turquoise	LOC110022931	ABC transporter B family member 20-like	ABC transporter B family member 20-like
turquoise	LOC110022933	UMP-CMP kinase 3-like	UMP-CMP kinase 3-like
turquoise	LOC110022934	probable purine permease 11	probable purine permease 11
turquoise	LOC110022941	uncharacterized protein Mb0911c	uncharacterized protein LOC110022941
turquoise	LOC110022961	NADP-dependent malic enzyme	NADP-dependent malic enzyme
turquoise	LOC110022991	uncharacterized LOC110022991	uncharacterized protein LOC110022991
turquoise	LOC110022996	dynamin-related protein 1E-like	LOW QUALITY PROTEIN: dynamin-related protein 1E-like
turquoise	LOC110022999	uncharacterized LOC110022999	uncharacterized protein LOC110022999
turquoise	LOC110023007	uncharacterized LOC110023007	uncharacterized protein LOC110023007
turquoise	LOC110023020	probable serine/threonine-protein kinase At1g54610	probable serine/threonine-protein kinase At1g54610
turquoise	LOC110023031	endoribonuclease Dicer homolog 1	endoribonuclease Dicer homolog 1
turquoise	LOC110023039	aspartic proteinase-like protein 2	aspartic proteinase-like protein 2
turquoise	LOC110023045	nuclear pore complex protein NUP96-like	nuclear pore complex protein NUP96-like
turquoise	LOC110023047	high mobility group B protein 15-like	high mobility group B protein 15-like
turquoise	LOC110023049	myosin-binding protein 2-like	myosin-binding protein 2-like
turquoise	LOC110023052	isopentenyl-diphosphate Delta-isomerase I	isopentenyl-diphosphate Delta-isomerase I
turquoise	LOC110023066	palmitoyl-protein thioesterase 1-like	palmitoyl-protein thioesterase 1-like|palmitoyl-protein thioesterase 3-like
turquoise	LOC110023068	3-isopropylmalate dehydratase small subunit 3-like	3-isopropylmalate dehydratase small subunit 3-like
turquoise	LOC110023074	cation/H(+) antiporter 15-like	cation/H(+) antiporter 15-like
turquoise	LOC110023093	RING-H2 finger protein ATL65	RING-H2 finger protein ATL65
turquoise	LOC110023098	myb family transcription factor EFM-like	myb family transcription factor EFM-like
turquoise	LOC110023127	protein VAC14 homolog	protein VAC14 homolog
turquoise	LOC110023137	30S ribosomal protein S17-like	uncharacterized protein LOC110023137
turquoise	LOC110023145	uncharacterized LOC110023145	uncharacterized protein LOC110023145
turquoise	LOC110023149	nicotinamidase 1	nicotinamidase 1
turquoise	LOC110023157	probable glutathione S-transferase GSTF1	probable glutathione S-transferase GSTF1
turquoise	LOC110023164	phosphatidylinositol-glycan biosynthesis class F protein	phosphatidylinositol-glycan biosynthesis class F protein
turquoise	LOC110023176	uncharacterized LOC110023176	uncharacterized protein LOC110023176
turquoise	LOC110023185	uncharacterized protein At1g04910-like	uncharacterized protein At1g04910-like
turquoise	LOC110023192	mitochondrial import inner membrane translocase subunit TIM14-3-like	mitochondrial import inner membrane translocase subunit TIM14-3-like
turquoise	LOC110023204	serine/threonine-protein kinase SAPK7-like	serine/threonine-protein kinase SAPK7-like
turquoise	LOC110023207	ATP-dependent RNA helicase DBP6-like	ATP-dependent RNA helicase DBP6-like
turquoise	LOC110023214	E3 ubiquitin-protein ligase listerin	E3 ubiquitin-protein ligase listerin
turquoise	LOC110023219	protein IQ-DOMAIN 1-like	protein IQ-DOMAIN 1-like
turquoise	LOC110023220	SAGA-associated factor 11 homolog	SAGA-associated factor 11 homolog
turquoise	LOC110023225	uncharacterized LOC110023225	uncharacterized protein LOC110023225
turquoise	LOC110023243	probable prefoldin subunit 2	probable prefoldin subunit 2
turquoise	LOC110023244	3'-hydroxy-N-methyl-(S)-coclaurine 4'-O-methyltransferase-like	3'-hydroxy-N-methyl-(S)-coclaurine 4'-O-methyltransferase-like
turquoise	LOC110023246	transcription factor MYB44-like	transcription factor MYB44-like
turquoise	LOC110023247	catalase isozyme 1	catalase isozyme 1
turquoise	LOC110023277	peptide-N4-(N-acetyl-beta-glucosaminyl)asparagine amidase A-like	peptide-N4-(N-acetyl-beta-glucosaminyl)asparagine amidase A-like
turquoise	LOC110023280	pyruvate decarboxylase 2-like	pyruvate decarboxylase 2-like
turquoise	LOC110023309	purple acid phosphatase 2	purple acid phosphatase 2
turquoise	LOC110023320	ATPase 9, plasma membrane-type-like	ATPase 9, plasma membrane-type-like
turquoise	LOC110023321	EG45-like domain containing protein	EG45-like domain containing protein
turquoise	LOC110023331	uncharacterized LOC110023331	uncharacterized protein LOC110023331
turquoise	LOC110023343	transmembrane emp24 domain-containing protein p24beta2	transmembrane emp24 domain-containing protein p24beta2
turquoise	LOC110023344	histone-lysine N-methyltransferase ASHR3	histone-lysine N-methyltransferase ASHR3
turquoise	LOC110023349	probable serine/threonine-protein kinase PBL17	probable serine/threonine-protein kinase PBL17
turquoise	LOC110023386	protein ABHD17B-like	protein ABHD17B-like
turquoise	LOC110023389	sugar transport protein 8-like	sugar transport protein 8-like
turquoise	LOC110023402	uncharacterized LOC110023402	uncharacterized protein LOC110023402
turquoise	LOC110023411	40S ribosomal protein S21	40S ribosomal protein S21
turquoise	LOC110023414	CBL-interacting protein kinase 6-like	CBL-interacting protein kinase 6-like
turquoise	LOC110023422	40S ribosomal protein S16	40S ribosomal protein S16
turquoise	LOC110023426	AP2-like ethylene-responsive transcription factor At1g16060	AP2-like ethylene-responsive transcription factor At1g16060
turquoise	LOC110023432	transcription elongation factor 1 homolog	transcription elongation factor 1 homolog
turquoise	LOC110023439	probable CCR4-associated factor 1 homolog 7	probable CCR4-associated factor 1 homolog 7
turquoise	LOC110023440	uncharacterized LOC110023440	uncharacterized protein LOC110023440
turquoise	LOC110023444	TIP41-like protein	TIP41-like protein
turquoise	LOC110023446	uncharacterized LOC110023446	uncharacterized protein LOC110023446
turquoise	LOC110023461	F-box/LRR-repeat protein 14	F-box/LRR-repeat protein 14
turquoise	LOC110023463	60S ribosomal protein L44	60S ribosomal protein L44
turquoise	LOC110023479	eukaryotic initiation factor 4A-8-like	eukaryotic initiation factor 4A-8-like
turquoise	LOC110023493	ethylene-responsive transcription factor ERF003-like	ethylene-responsive transcription factor ERF003-like
turquoise	LOC110023497	replication protein A 32 kDa subunit A-like	replication protein A 32 kDa subunit A-like|replication protein A 32 kDa subunit B-like
turquoise	LOC110023510	carbon catabolite repressor protein 4 homolog 1-like	carbon catabolite repressor protein 4 homolog 1-like
turquoise	LOC110023520	ER membrane protein complex subunit 4	ER membrane protein complex subunit 4
turquoise	LOC110023531	transcription factor MYB97-like	transcription factor MYB97-like
turquoise	LOC110023536	uncharacterized LOC110023536	uncharacterized protein LOC110023536
turquoise	LOC110023543	tryptophan synthase alpha chain-like	tryptophan synthase alpha chain-like
turquoise	LOC110023553	uncharacterized LOC110023553	uncharacterized protein LOC110023553
turquoise	LOC110023571	protein CREG1	protein CREG1
turquoise	LOC110023573	GATA transcription factor 20-like	GATA transcription factor 20-like
turquoise	LOC110023580	uncharacterized LOC110023580	uncharacterized protein LOC110023580
turquoise	LOC110023595	oxysterol-binding protein-related protein 4C	oxysterol-binding protein-related protein 4C
turquoise	LOC110023598	uncharacterized LOC110023598	uncharacterized protein LOC110023598
turquoise	LOC110023600	signal recognition particle receptor subunit beta-like	signal recognition particle receptor subunit beta-like
turquoise	LOC110023618	transmembrane 9 superfamily member 8-like	transmembrane 9 superfamily member 8-like
turquoise	LOC110023638	uncharacterized LOC110023638	uncharacterized protein LOC110023638
turquoise	LOC110023644	fasciclin-like arabinogalactan protein 11	fasciclin-like arabinogalactan protein 11
turquoise	LOC110023647	omega-3 fatty acid desaturase, chloroplastic-like	omega-3 fatty acid desaturase, chloroplastic-like|temperature-sensitive sn-2 acyl-lipid omega-3 desaturase (ferredoxin), chloroplastic-like
turquoise	LOC110023656	target of Myb protein 1	target of Myb protein 1
turquoise	LOC110023689	interactor of constitutive active ROPs 2, chloroplastic-like	interactor of constitutive active ROPs 2, chloroplastic-like
turquoise	LOC110023699	polyadenylate-binding protein RBP47-like	polyadenylate-binding protein RBP47-like
turquoise	LOC110023707	probable 2-oxoglutarate-dependent dioxygenase At3g111800	probable 2-oxoglutarate-dependent dioxygenase At3g111800
turquoise	LOC110023720	uncharacterized LOC110023720	uncharacterized protein LOC110023720
turquoise	LOC110023738	uncharacterized LOC110023738	uncharacterized protein LOC110023738
turquoise	LOC110023742	casein kinase 1-like	casein kinase 1-like
turquoise	LOC110023751	serine/threonine protein phosphatase 2A regulatory subunit B''beta-like	probable serine/threonine protein phosphatase 2A regulatory subunit B''delta|serine/threonine protein phosphatase 2A regulatory subunit B''beta-like
turquoise	LOC110023767	late embryogenesis abundant protein 46-like	41 kDa spicule matrix protein-like|late embryogenesis abundant protein 46-like
turquoise	LOC110023768	desumoylating isopeptidase 1	desumoylating isopeptidase 1
turquoise	LOC110023771	protein LE25-like	protein LE25-like
turquoise	LOC110023776	uncharacterized LOC110023776	uncharacterized protein LOC110023776
turquoise	LOC110023777	glycolipid transfer protein 1	glycolipid transfer protein 1
turquoise	LOC110023779	protein NRT1/ PTR FAMILY 7.3-like	protein NRT1/ PTR FAMILY 7.3-like
turquoise	LOC110023803	alpha-mannosidase-like	alpha-mannosidase-like
turquoise	LOC110023815	uncharacterized LOC110023815	uncharacterized protein LOC110023815
turquoise	LOC110023823	histone-lysine N-methyltransferase, H3 lysine-9 specific SUVH5-like	histone-lysine N-methyltransferase, H3 lysine-9 specific SUVH5-like
turquoise	LOC110023826	serine/arginine-rich splicing factor SR45a-like	serine/arginine-rich splicing factor SR45a-like
turquoise	LOC110023837	probable E3 ubiquitin-protein ligase RHY1A	probable E3 ubiquitin-protein ligase RHY1A
turquoise	LOC110023856	squalene monooxygenase-like	squalene monooxygenase-like
turquoise	LOC110023868	LOB domain-containing protein 25-like	LOB domain-containing protein 25-like
turquoise	LOC110023870	uncharacterized LOC110023870	uncharacterized protein LOC110023870
turquoise	LOC110023873	RNA-binding protein 1-like	RNA-binding protein 1-like
turquoise	LOC110023890	hemK methyltransferase family member 2	LOW QUALITY PROTEIN: hemK methyltransferase family member 2
turquoise	LOC110023892	probable galacturonosyltransferase-like 2	probable galacturonosyltransferase-like 2
turquoise	LOC110023893	pentatricopeptide repeat-containing protein At5g61370, mitochondrial-like	pentatricopeptide repeat-containing protein At5g61370, mitochondrial-like
turquoise	LOC110023916	CSC1-like protein RXW8	CSC1-like protein RXW8
turquoise	LOC110023940	uncharacterized LOC110023940	uncharacterized protein LOC110023940
turquoise	LOC110023958	60S ribosomal protein L12	60S ribosomal protein L12
turquoise	LOC110023959	60S ribosomal protein L12	60S ribosomal protein L12
turquoise	LOC110023964	uncharacterized acetyltransferase At3g50280-like	LOW QUALITY PROTEIN: uncharacterized acetyltransferase At3g50280-like
turquoise	LOC110023985	probable WRKY transcription factor 2	probable WRKY transcription factor 2
turquoise	LOC110023987	exopolygalacturonase	exopolygalacturonase
turquoise	LOC110023997	phosphatidylinositol/phosphatidylcholine transfer protein SFH8-like	phosphatidylinositol/phosphatidylcholine transfer protein SFH13-like|phosphatidylinositol/phosphatidylcholine transfer protein SFH8-like
turquoise	LOC110024005	protein SMG7	protein SMG7
turquoise	LOC110024006	cellulose synthase-like protein D4	cellulose synthase-like protein D4
turquoise	LOC110024012	uncharacterized LOC110024012	uncharacterized protein LOC110024012
turquoise	LOC110024013	pectin acetylesterase 11-like	pectin acetylesterase 11-like
turquoise	LOC110024015	transmembrane 9 superfamily member 11	transmembrane 9 superfamily member 11
turquoise	LOC110024017	uncharacterized LOC110024017	uncharacterized protein LOC110024017
turquoise	LOC110024026	3-hydroxy-3-methylglutaryl-coenzyme A reductase 3-like	3-hydroxy-3-methylglutaryl-coenzyme A reductase 3-like
turquoise	LOC110024035	short-chain dehydrogenase reductase 3b-like	short-chain dehydrogenase reductase 3b-like
turquoise	LOC110024036	uncharacterized LOC110024036	uncharacterized protein LOC110024036
turquoise	LOC110024044	bZIP transcription factor TGA10-like	bZIP transcription factor TGA10-like
turquoise	LOC110024065	mitochondrial substrate carrier family protein P	mitochondrial substrate carrier family protein P
turquoise	LOC110024100	uncharacterized LOC110024100	uncharacterized protein LOC110024100
turquoise	LOC110024111	uncharacterized LOC110024111	uncharacterized protein LOC110024111
turquoise	LOC110024115	protein SCO1 homolog 2, mitochondrial	protein SCO1 homolog 2, mitochondrial
turquoise	LOC110024125	uncharacterized LOC110024125	uncharacterized protein LOC110024125
turquoise	LOC110024131	E3 ubiquitin-protein ligase UPL4	E3 ubiquitin-protein ligase UPL4
turquoise	LOC110024132	uncharacterized LOC110024132	uncharacterized protein LOC110024132
turquoise	LOC110024134	probable LRR receptor-like serine/threonine-protein kinase At2g16250	LOW QUALITY PROTEIN: probable LRR receptor-like serine/threonine-protein kinase At2g16250
turquoise	LOC110024163	histone H2B.1-like	histone H2B.1-like
turquoise	LOC110024164	mannose-specific lectin-like	mannose-specific lectin-like
turquoise	LOC110024168	asparagine synthetase [glutamine-hydrolyzing]	asparagine synthetase [glutamine-hydrolyzing]
turquoise	LOC110024180	metal tolerance protein 1-like	metal tolerance protein 1-like|metal tolerance protein A1-like
turquoise	LOC110024186	protein IQ-DOMAIN 1-like	protein IQ-DOMAIN 1-like
turquoise	LOC110024194	uncharacterized LOC110024194	uncharacterized protein LOC110024194
turquoise	LOC110024196	calcium-dependent protein kinase 17-like	calcium-dependent protein kinase 17-like
turquoise	LOC110024200	protein LEO1 homolog	protein LEO1 homolog
turquoise	LOC110024202	DNA ligase 1-like	DNA ligase 1-like
turquoise	LOC110024216	14-3-3-like protein GF14 iota	14-3-3-like protein GF14 iota
turquoise	LOC110024220	probable aldo-keto reductase 1	probable aldo-keto reductase 1
turquoise	LOC110024225	glycerophosphodiester phosphodiesterase GDPD6	glycerophosphodiester phosphodiesterase GDPD6
turquoise	LOC110024229	agamous-like MADS-box protein AGL65	agamous-like MADS-box protein AGL65
turquoise	LOC110024248	zinc finger protein ZAT9-like	zinc finger protein ZAT9-like
turquoise	LOC110024292	glucan endo-1,3-beta-glucosidase 8-like	glucan endo-1,3-beta-glucosidase 8-like
turquoise	LOC110024295	uncharacterized LOC110024295	uncharacterized protein LOC110024295
turquoise	LOC110024320	glucan endo-1,3-beta-glucosidase 8-like	LOW QUALITY PROTEIN: glucan endo-1,3-beta-glucosidase 8-like
turquoise	LOC110024327	uncharacterized LOC110024327	uncharacterized protein LOC110024327
turquoise	LOC110024330	FT-interacting protein 1-like	FT-interacting protein 1-like
turquoise	LOC110024346	callose synthase 9-like	callose synthase 9-like
turquoise	LOC110024347	alpha,alpha-trehalose-phosphate synthase [UDP-forming] 1-like	alpha,alpha-trehalose-phosphate synthase [UDP-forming] 1-like
turquoise	LOC110024350	ATP synthase mitochondrial F1 complex assembly factor 2	ATP synthase mitochondrial F1 complex assembly factor 2
turquoise	LOC110024367	ubiquitin-conjugating enzyme E2-17 kDa-like	ubiquitin-conjugating enzyme E2-17 kDa-like
turquoise	LOC110024388	FAD synthase	FAD synthase|uncharacterized protein LOC110024388
turquoise	LOC110024413	formin-like protein 6	formin-like protein 20|formin-like protein 6
turquoise	LOC110024434	probable prolyl 4-hydroxylase 9	probable prolyl 4-hydroxylase 9
turquoise	LOC110024435	dr1-associated corepressor-like	dr1-associated corepressor-like
turquoise	LOC110024442	cysteine proteinase inhibitor 12-like	cysteine proteinase inhibitor 12-like
turquoise	LOC110024446	peroxidase 51-like	peroxidase 50-like|peroxidase 51-like
turquoise	LOC110024450	uncharacterized LOC110024450	uncharacterized protein LOC110024450
turquoise	LOC110024471	ubiquitin thioesterase otubain-like	ubiquitin thioesterase otubain-like
turquoise	LOC110024478	eukaryotic translation initiation factor 4B1-like	eukaryotic translation initiation factor 4B1-like
turquoise	LOC110024487	uncharacterized LOC110024487	uncharacterized protein LOC110024487
turquoise	LOC110024514	cytokinin riboside 5'-monophosphate phosphoribohydrolase LOG1-like	cytokinin riboside 5'-monophosphate phosphoribohydrolase LOG1-like
turquoise	LOC110024522	uncharacterized protein At5g01610	uncharacterized protein At5g01610
turquoise	LOC110024528	probable serine/threonine-protein kinase WNK11	probable serine/threonine-protein kinase WNK11
turquoise	LOC110024537	ent-copalyl diphosphate synthase 1, chloroplastic	ent-copalyl diphosphate synthase 1, chloroplastic
turquoise	LOC110024541	probable serine/threonine-protein kinase At1g54610	probable serine/threonine-protein kinase At1g09600|probable serine/threonine-protein kinase At1g54610
turquoise	LOC110024546	heterogeneous nuclear ribonucleoprotein 1-like	heterogeneous nuclear ribonucleoprotein 1-like
turquoise	LOC110024547	putative MO25-like protein At5g47540	putative MO25-like protein At5g47540
turquoise	LOC110024551	HVA22-like protein k	HVA22-like protein k
turquoise	LOC110024556	zinc finger CCCH domain-containing protein 54-like	zinc finger CCCH domain-containing protein 54-like
turquoise	LOC110024562	peroxidase 51-like	peroxidase 51-like
turquoise	LOC110024566	uncharacterized LOC110024566	uncharacterized protein LOC110024566
turquoise	LOC110024584	ABC transporter B family member 9-like	ABC transporter B family member 9-like
turquoise	LOC110024590	ADP-glucose phosphorylase	ADP-glucose phosphorylase
turquoise	LOC110024603	uncharacterized LOC110024603	uncharacterized protein LOC110024603
turquoise	LOC110024612	uncharacterized LOC110024612	uncharacterized protein LOC110024612
turquoise	LOC110024632	plasma membrane ATPase	plasma membrane ATPase
turquoise	LOC110024644	glucan endo-1,3-beta-glucosidase 11-like	glucan endo-1,3-beta-glucosidase 11-like
turquoise	LOC110024645	cationic amino acid transporter 6, chloroplastic-like	cationic amino acid transporter 6, chloroplastic-like
turquoise	LOC110024665	F-box/LRR-repeat protein At3g48880-like	F-box/LRR-repeat protein At3g48880-like
turquoise	LOC110024676	uncharacterized LOC110024676	uncharacterized protein LOC110024676
turquoise	LOC110024686	probable E3 ubiquitin-protein ligase BAH1-like 1	probable E3 ubiquitin-protein ligase BAH1-like 1
turquoise	LOC110024702	ABC transporter B family member 21-like	LOW QUALITY PROTEIN: ABC transporter B family member 21-like
turquoise	LOC110024708	ribosome biogenesis protein BOP1 homolog	ribosome biogenesis protein BOP1 homolog
turquoise	LOC110024735	pentatricopeptide repeat-containing protein At4g21065-like	pentatricopeptide repeat-containing protein At4g21065-like
turquoise	LOC110024751	nuclear transcription factor Y subunit A-7	nuclear transcription factor Y subunit A-7
turquoise	LOC110024761	uncharacterized LOC110024761	uncharacterized protein LOC110024761
turquoise	LOC110024762	zinc finger CCCH domain-containing protein 2-like	zinc finger CCCH domain-containing protein 2-like
turquoise	LOC110024786	rho GTPase-activating protein 5-like	rho GTPase-activating protein 5-like
turquoise	LOC110024791	vesicle-associated protein 1-2-like	vesicle-associated protein 1-2-like
turquoise	LOC110024806	histone H2AX	histone H2AX
turquoise	LOC110024810	homeobox protein LUMINIDEPENDENS	homeobox protein LUMINIDEPENDENS
turquoise	LOC110024813	uncharacterized LOC110024813	uncharacterized protein LOC110024813
turquoise	LOC110024814	E3 ubiquitin-protein ligase MIEL1	E3 ubiquitin-protein ligase MIEL1
turquoise	LOC110024816	auxin efflux carrier component 7-like	auxin efflux carrier component 7-like
turquoise	LOC110024819	50S ribosomal protein L27-like	uncharacterized protein LOC110024819
turquoise	LOC110024828	endoplasmic reticulum metallopeptidase 1	endoplasmic reticulum metallopeptidase 1
turquoise	LOC110024829	transcription and mRNA export factor SUS1	transcription and mRNA export factor SUS1
turquoise	LOC110024848	probable E3 ubiquitin-protein ligase LUL4	probable E3 ubiquitin-protein ligase LUL4
turquoise	LOC110024858	ACT domain-containing protein ACR12-like	ACT domain-containing protein ACR12-like
turquoise	LOC110024871	E3 ubiquitin-protein ligase PRT6	E3 ubiquitin-protein ligase PRT6
turquoise	LOC110024872	zinc finger protein 346-like	LOW QUALITY PROTEIN: zinc finger protein 346-like
turquoise	LOC110024908	uncharacterized LOC110024908	uncharacterized protein LOC110024908
turquoise	LOC110024912	protein LURP-one-related 8-like	protein LURP-one-related 8-like
turquoise	LOC110024914	ethanolamine-phosphate cytidylyltransferase-like	ethanolamine-phosphate cytidylyltransferase-like
turquoise	LOC110024917	seipin-3	seipin-3
turquoise	LOC110024933	uncharacterized LOC110024933	uncharacterized protein LOC110024933
turquoise	LOC110024945	DNA-directed RNA polymerases II, IV and V subunit 9A-like	DNA-directed RNA polymerases II, IV and V subunit 9A-like
turquoise	LOC110024952	endoribonuclease Dicer homolog 2a-like	endoribonuclease Dicer homolog 2a-like
turquoise	LOC110024964	ATP synthase subunit epsilon, mitochondrial	ATP synthase subunit epsilon, mitochondrial
turquoise	LOC110024965	spermidine synthase 1	spermidine synthase 1|spermidine synthase 2
turquoise	LOC110024970	14-3-3-like protein D	14-3-3-like protein D
turquoise	LOC110024985	salicylic acid-binding protein 2-like	salicylic acid-binding protein 2-like
turquoise	LOC110024999	uncharacterized LOC110024999	uncharacterized protein LOC110024999
turquoise	LOC110025007	probable trehalose-phosphate phosphatase 6	probable trehalose-phosphate phosphatase 6
turquoise	LOC110025029	tobamovirus multiplication protein 1-like	tobamovirus multiplication protein 1-like
turquoise	LOC110025035	putative clathrin assembly protein At4g40080	putative clathrin assembly protein At4g40080
turquoise	LOC110025040	aldose 1-epimerase	aldose 1-epimerase
turquoise	LOC110025043	14-3-3 protein 2-like	14-3-3 protein 2-like
turquoise	LOC110025046	UBP1-associated protein 2B-like	UBP1-associated protein 2B-like
turquoise	LOC110025047	uncharacterized protein At1g04910-like	uncharacterized protein At1g04910-like
turquoise	LOC110025050	beta-1,3-galactosyltransferase GALT1	beta-1,3-galactosyltransferase GALT1
turquoise	LOC110025053	HVA22-like protein a	HVA22-like protein a
turquoise	LOC110025055	F-box/kelch-repeat protein At1g74510-like	F-box/kelch-repeat protein At1g74510-like
turquoise	LOC110025073	serine/threonine-protein kinase PEPKR2	serine/threonine-protein kinase PEPKR2
turquoise	LOC110025080	5'-adenylylsulfate reductase-like 3	5'-adenylylsulfate reductase-like 3
turquoise	LOC110025089	cytochrome c oxidase subunit 5C	cytochrome c oxidase subunit 5C
turquoise	LOC110025090	coiled-coil domain-containing protein SCD2-like	coiled-coil domain-containing protein SCD2-like
turquoise	LOC110025098	reactive oxygen species modulator 1	AT-rich interactive domain-containing protein 1|AT-rich interactive domain-containing protein 2|reactive oxygen species modulator 1
turquoise	LOC110025117	uncharacterized LOC110025117	uncharacterized protein LOC110025117
turquoise	LOC110025120	uncharacterized LOC110025120	uncharacterized protein LOC110025120
turquoise	LOC110025150	uncharacterized LOC110025150	uncharacterized protein LOC110025150
turquoise	LOC110025160	zinc finger protein ZAT5-like	zinc finger protein ZAT5-like
turquoise	LOC110025161	SKP1-like protein 21	SKP1-like protein 21
turquoise	LOC110025173	oleosin 16 kDa-like	oleosin 16 kDa-like
turquoise	LOC110025205	phospholipase D Z-like	phospholipase D Z-like|phospholipase D Z-like protein
turquoise	LOC110025211	putative multidrug resistance protein	putative multidrug resistance protein
turquoise	LOC110025225	heptahelical transmembrane protein 4-like	heptahelical transmembrane protein 4-like
turquoise	LOC110025267	ubiquitin thioesterase otubain-like	ubiquitin thioesterase otubain-like|uncharacterized protein LOC110025267
turquoise	LOC110025268	DNA excision repair protein CSB	DNA excision repair protein CSB
turquoise	LOC110025277	heparan-alpha-glucosaminide N-acetyltransferase	heparan-alpha-glucosaminide N-acetyltransferase
turquoise	LOC110025282	ubiquitin-conjugating enzyme E2 variant 1C-like	ubiquitin-conjugating enzyme E2 variant 1C-like
turquoise	LOC110025286	uncharacterized LOC110025286	uncharacterized protein LOC110025286
turquoise	LOC110025301	late embryogenesis abundant protein At1g64065-like	late embryogenesis abundant protein At1g64065-like
turquoise	LOC110025302	rho GTPase-activating protein 5-like	rho GTPase-activating protein 5-like
turquoise	LOC110025305	beta-fructofuranosidase, insoluble isoenzyme 3-like	beta-fructofuranosidase, insoluble isoenzyme 3-like
turquoise	LOC110025322	calnexin homolog	calnexin homolog 1-like|calnexin homolog
turquoise	LOC110025334	secretory carrier-associated membrane protein 4	secretory carrier-associated membrane protein 4
turquoise	LOC110025343	pyruvate kinase 1, cytosolic	pyruvate kinase 1, cytosolic
turquoise	LOC110025360	serine/threonine-protein kinase D6PK-like	serine/threonine-protein kinase D6PK-like
turquoise	LOC110025369	uncharacterized LOC110025369	uncharacterized protein LOC110025369
turquoise	LOC110025371	ubiquitin-fold modifier 1	ubiquitin-fold modifier 1|uncharacterized protein LOC110025371
turquoise	LOC110025373	AT-hook motif nuclear-localized protein 10-like	AT-hook motif nuclear-localized protein 10-like
turquoise	LOC110025375	histone deacetylase HDT1-like	histone deacetylase HDT1-like
turquoise	LOC110025384	phosphopantothenoylcysteine decarboxylase subunit VHS3-like	phosphopantothenoylcysteine decarboxylase subunit VHS3-like
turquoise	LOC110025386	uncharacterized LOC110025386	uncharacterized protein LOC110025386
turquoise	LOC110025403	uncharacterized LOC110025403	uncharacterized protein LOC110025403
turquoise	LOC110025408	CAAX prenyl protease 2	CAAX prenyl protease 2
turquoise	LOC110025411	uncharacterized LOC110025411	uncharacterized protein LOC110025411
turquoise	LOC110025412	protein BIC1	protein BIC1
turquoise	LOC110025425	uncharacterized LOC110025425	uncharacterized protein LOC110025425
turquoise	LOC110025427	probable protein S-acyltransferase 7	probable protein S-acyltransferase 7
turquoise	LOC110025433	G-box-binding factor 1-like	G-box-binding factor 1-like
turquoise	LOC110025478	CASP-like protein 1C1	CASP-like protein 1C1
turquoise	LOC110025480	leucine-rich repeat receptor-like serine/threonine-protein kinase BAM1	leucine-rich repeat receptor-like serine/threonine-protein kinase BAM1
turquoise	LOC110025493	uncharacterized LOC110025493	uncharacterized protein LOC110025493
turquoise	LOC110025507	protein DEFECTIVE IN MERISTEM SILENCING 3-like	protein DEFECTIVE IN MERISTEM SILENCING 3-like
turquoise	LOC110025508	probable pectinesterase/pectinesterase inhibitor 34	probable pectinesterase/pectinesterase inhibitor 34
turquoise	LOC110025516	SKP1-like protein 1B	SKP1-like protein 1B
turquoise	LOC110025552	uncharacterized LOC110025552	uncharacterized protein LOC110025552
turquoise	LOC110025555	uncharacterized LOC110025555	uncharacterized protein LOC110025555
turquoise	LOC110025559	peroxisomal fatty acid beta-oxidation multifunctional protein-like	peroxisomal fatty acid beta-oxidation multifunctional protein-like
turquoise	LOC110025571	protein NETWORKED 3C-like	protein NETWORKED 3C-like
turquoise	LOC110025579	patellin-6	patellin-6
turquoise	LOC110025586	hydrophobic protein OSR8-like	hydrophobic protein OSR8-like
turquoise	LOC110025587	VIN3-like protein 1	LOW QUALITY PROTEIN: VIN3-like protein 1
turquoise	LOC110025591	uncharacterized LOC110025591	uncharacterized protein LOC110025591
turquoise	LOC110025594	CSC1-like protein At4g02900	CSC1-like protein At4g02900
turquoise	LOC110025608	F-box/WD repeat-containing protein 1A-like	F-box/WD repeat-containing protein 1A-like
turquoise	LOC110025618	uncharacterized LOC110025618	uncharacterized protein LOC110025618
turquoise	LOC110025620	phosphoserine aminotransferase 2, chloroplastic-like	phosphoserine aminotransferase 2, chloroplastic-like
turquoise	LOC110025642	protein FAM136A	protein FAM136A
turquoise	LOC110025649	RING-H2 finger protein ATL67-like	RING-H2 finger protein ATL67-like
turquoise	LOC110025657	U-box domain-containing protein 52-like	U-box domain-containing protein 52-like
turquoise	LOC110025673	glycosyltransferase-like At2g41451	LOW QUALITY PROTEIN: glycosyltransferase-like At2g41451
turquoise	LOC110025689	tail-anchored protein insertion receptor WRB	tail-anchored protein insertion receptor WRB
turquoise	LOC110025695	E3 ubiquitin-protein ligase SINAT2-like	E3 ubiquitin-protein ligase SINAT2-like
turquoise	LOC110025712	MOB kinase activator-like 1A	MOB kinase activator-like 1A
turquoise	LOC110025740	peptidyl-prolyl cis-trans isomerase CYP21-1	peptidyl-prolyl cis-trans isomerase CYP21-1
turquoise	LOC110025744	probable serine/threonine-protein kinase PBL21	probable serine/threonine-protein kinase PBL21
turquoise	LOC110025745	protein NUCLEAR FUSION DEFECTIVE 4-like	LOW QUALITY PROTEIN: protein NUCLEAR FUSION DEFECTIVE 4-like
turquoise	LOC110025748	acyl-CoA-binding protein	acyl-CoA-binding protein
turquoise	LOC110025768	serine/threonine-protein kinase RHS3-like	serine/threonine-protein kinase RHS3-like
turquoise	LOC110025778	probable metal-nicotianamine transporter YSL12	probable metal-nicotianamine transporter YSL12|metal-nicotianamine transporter YSL
turquoise	LOC110025784	ephrin type-A receptor 8-like	ephrin type-A receptor 8-like
turquoise	LOC110025787	probable protein phosphatase 2C 59	probable protein phosphatase 2C 59
turquoise	LOC110025805	uncharacterized LOC110025805	uncharacterized protein LOC110025805
turquoise	LOC110025818	ylmG homolog protein 2, chloroplastic	ylmG homolog protein 2, chloroplastic
turquoise	LOC110025826	small RNA 2'-O-methyltransferase	LOW QUALITY PROTEIN: small RNA 2'-O-methyltransferase
turquoise	LOC110025842	pentatricopeptide repeat-containing protein At3g29290	pentatricopeptide repeat-containing protein At3g29290
turquoise	LOC110025845	uncharacterized LOC110025845	uncharacterized protein LOC110025845
turquoise	LOC110025848	E3 ubiquitin-protein ligase SPL2	E3 ubiquitin-protein ligase SPL2
turquoise	LOC110025877	RHOMBOID-like protein 2	RHOMBOID-like protein 2
turquoise	LOC110025881	plant UBX domain-containing protein 8-like	plant UBX domain-containing protein 8-like
turquoise	LOC110025884	uncharacterized protein At1g04910-like	LOW QUALITY PROTEIN: uncharacterized protein At1g04910-like
turquoise	LOC110025894	probable sugar phosphate/phosphate translocator At2g25520	probable sugar phosphate/phosphate translocator At2g25520
turquoise	LOC110025902	probable sugar phosphate/phosphate translocator At2g25520	probable sugar phosphate/phosphate translocator At2g25520
turquoise	LOC110025911	KH domain-containing protein HEN4-like	KH domain-containing protein HEN4-like
turquoise	LOC110025921	2-C-methyl-D-erythritol 4-phosphate cytidylyltransferase, chloroplastic	2-C-methyl-D-erythritol 4-phosphate cytidylyltransferase, chloroplastic
turquoise	LOC110025931	vacuolar cation/proton exchanger 1a	vacuolar cation/proton exchanger 1a
turquoise	LOC110025943	ras-related protein RGP1-like	ras-related protein RGP1-like
turquoise	LOC110025964	putative proline-rich receptor-like protein kinase PERK6	LOW QUALITY PROTEIN: putative proline-rich receptor-like protein kinase PERK6
turquoise	LOC110025967	probable 6-phosphogluconolactonase 1	probable 6-phosphogluconolactonase 1
turquoise	LOC110025968	ACT domain-containing protein ACR4	ACT domain-containing protein ACR4
turquoise	LOC110026007	leucine-rich repeat extensin-like protein 4	leucine-rich repeat extensin-like protein 4
turquoise	LOC110026017	zinc finger A20 and AN1 domain-containing stress-associated protein 9-like	zinc finger A20 and AN1 domain-containing stress-associated protein 9-like
turquoise	LOC110026018	uncharacterized protein C6G9.01c-like	uncharacterized protein C6G9.01c-like
turquoise	LOC110026019	cytochrome c oxidase subunit 6B-like	cytochrome c oxidase subunit 6B-like
turquoise	LOC110026020	multiprotein-bridging factor 1c	multiprotein-bridging factor 1c
turquoise	LOC110026039	polyadenylate-binding protein 3-like	polyadenylate-binding protein 3-like
turquoise	LOC110026050	auxin-responsive protein SAUR50-like	auxin-responsive protein SAUR50-like
turquoise	LOC110026053	transcription factor bHLH66-like	transcription factor bHLH66-like
turquoise	LOC110026055	7-deoxyloganetin glucosyltransferase-like	7-deoxyloganetin glucosyltransferase-like
turquoise	LOC110026059	uncharacterized LOC110026059	uncharacterized protein LOC110026059
turquoise	LOC110026065	uncharacterized protein At1g04910	LOW QUALITY PROTEIN: uncharacterized protein At1g04910
turquoise	LOC110026069	WD repeat-containing protein 44-like	LOW QUALITY PROTEIN: WD repeat-containing protein 44-like
turquoise	LOC110026081	uncharacterized LOC110026081	uncharacterized protein LOC110026081
turquoise	LOC110026110	calmodulin-like protein 7	calmodulin-like protein 7
turquoise	LOC110026136	5'-nucleotidase domain-containing protein DDB_G0275467	5'-nucleotidase domain-containing protein DDB_G0275467
turquoise	LOC110026137	probable galacturonosyltransferase-like 7	probable galacturonosyltransferase-like 7
turquoise	LOC110026177	SH3 domain-containing protein 2-like	SH3 domain-containing protein 2-like
turquoise	LOC110026180	probable methyltransferase PMT27	LOW QUALITY PROTEIN: probable methyltransferase PMT27
turquoise	LOC110026186	uncharacterized protein At4g22758-like	uncharacterized protein At4g22758-like
turquoise	LOC110026189	uncharacterized LOC110026189	uncharacterized protein LOC110026189
turquoise	LOC110026193	F-box protein GID2	F-box protein GID2
turquoise	LOC110026198	triacylglycerol lipase 1	triacylglycerol lipase 1
turquoise	LOC110026219	polyadenylate-binding protein 2-like	polyadenylate-binding protein 2-like
turquoise	LOC110026227	protein RER1A-like	protein RER1A-like
turquoise	LOC110026229	delta(7)-sterol-C5(6)-desaturase-like	LOW QUALITY PROTEIN: delta(7)-sterol-C5(6)-desaturase-like
turquoise	LOC110026238	glycerophosphodiester phosphodiesterase GDPDL7-like	LOW QUALITY PROTEIN: glycerophosphodiester phosphodiesterase GDPDL7-like
turquoise	LOC110026244	chloroplast envelope membrane protein	chloroplast envelope membrane protein
turquoise	LOC110026249	proteasome subunit beta type-6	proteasome subunit beta type-6
turquoise	LOC110026262	1-aminocyclopropane-1-carboxylate oxidase 2-like	1-aminocyclopropane-1-carboxylate oxidase 2-like
turquoise	LOC110026273	uncharacterized protein At5g49945	uncharacterized protein At5g49945
turquoise	LOC110026282	RNA polymerase II C-terminal domain phosphatase-like 1	RNA polymerase II C-terminal domain phosphatase-like 1
turquoise	LOC110026302	PHD finger protein MALE MEIOCYTE DEATH 1-like	PHD finger protein MALE MEIOCYTE DEATH 1-like
turquoise	LOC110026303	WD repeat-containing protein 44-like	WD repeat-containing protein 44-like
turquoise	LOC110026307	putative 3,4-dihydroxy-2-butanone kinase	putative 3,4-dihydroxy-2-butanone kinase
turquoise	LOC110026319	ent-kaurenoic acid oxidase-like	ent-kaurenoic acid oxidase-like
turquoise	LOC110026329	protein GAMETE EXPRESSED 1	protein GAMETE EXPRESSED 1
turquoise	LOC110026344	uncharacterized LOC110026344	uncharacterized protein LOC110026344
turquoise	LOC110026347	caltractin-like	caltractin-like
turquoise	LOC110026354	actin-97-like	actin-97-like
turquoise	LOC110026364	phosphomevalonate kinase, peroxisomal	phosphomevalonate kinase, peroxisomal
turquoise	LOC110026383	lysine-specific demethylase JMJ706-like	lysine-specific demethylase JMJ706-like
turquoise	LOC110026386	calcium uniporter protein 2, mitochondrial-like	calcium uniporter protein 2, mitochondrial-like
turquoise	LOC110026428	probable pectate lyase 4	probable pectate lyase 4
turquoise	LOC110026436	ribosomal RNA small subunit methyltransferase	ribosomal RNA small subunit methyltransferase
turquoise	LOC110026438	short-chain dehydrogenase TIC 32, chloroplastic-like	LOW QUALITY PROTEIN: short-chain dehydrogenase TIC 32, chloroplastic-like
turquoise	LOC110026464	myosin-11	LOW QUALITY PROTEIN: myosin-11
turquoise	LOC110026465	protein SAD1/UNC-84 domain protein 1-like	protein SAD1/UNC-84 domain protein 1-like
turquoise	LOC110026466	uncharacterized LOC110026466	uncharacterized protein LOC110026466
turquoise	LOC110026483	uncharacterized LOC110026483	uncharacterized protein LOC110026483
turquoise	LOC110026486	uncharacterized LOC110026486	uncharacterized protein LOC110026486
turquoise	LOC110026502	zinc finger CCCH domain-containing protein 19-like	zinc finger CCCH domain-containing protein 19-like
turquoise	LOC110026504	CDPK-related kinase 3-like	CDPK-related kinase 3-like
turquoise	LOC110026525	ubiquitin carboxyl-terminal hydrolase 8	ubiquitin carboxyl-terminal hydrolase 8
turquoise	LOC110026529	serine/threonine-protein kinase STY46-like	serine/threonine-protein kinase STY46-like
turquoise	LOC110026536	RING-H2 finger protein ATL74-like	RING-H2 finger protein ATL74-like
turquoise	LOC110026560	uncharacterized LOC110026560	uncharacterized protein LOC110026560
turquoise	LOC110026561	transcription factor bHLH30-like	transcription factor bHLH30-like
turquoise	LOC110026573	transcription factor GAMYB-like	transcription factor GAMYB-like
turquoise	LOC110026576	transcription factor GAMYB-like	transcription factor GAMYB-like
turquoise	LOC110026580	SUMO-conjugating enzyme SCE1-like	SUMO-conjugating enzyme SCE1-like
turquoise	LOC110026582	uncharacterized LOC110026582	uncharacterized protein LOC110026582
turquoise	LOC110026604	sucrose synthase 2-like	sucrose synthase 2-like
turquoise	LOC110026619	oil body-associated protein 1A-like	oil body-associated protein 1A-like
turquoise	LOC110026635	probable carboxylesterase 2	probable carboxylesterase 2
turquoise	LOC110026649	zinc finger protein WIP2-like	zinc finger protein WIP2-like
turquoise	LOC110026653	flowering time control protein FPA	flowering time control protein FPA
turquoise	LOC110026661	heat shock cognate 70 kDa protein 2-like	heat shock cognate 70 kDa protein 2-like
turquoise	LOC110026662	uncharacterized LOC110026662	uncharacterized protein LOC110026662
turquoise	LOC110026668	sucrose synthase 4-like	sucrose synthase 4-like
turquoise	LOC110026678	trafficking protein particle complex subunit 11	trafficking protein particle complex subunit 11
turquoise	LOC110026712	mast cell carboxypeptidase A	mast cell carboxypeptidase A|uncharacterized protein LOC110026712
turquoise	LOC110026738	CAP-Gly domain-containing linker protein 1	CAP-Gly domain-containing linker protein 1
turquoise	LOC110026775	flavonoid 3',5'-hydroxylase 1-like	flavonoid 3',5'-hydroxylase 1-like
turquoise	LOC110026777	UDP-galactose transporter 2-like	UDP-galactose transporter 2-like
turquoise	LOC110026794	uncharacterized protein At1g04910	uncharacterized protein At1g04910
turquoise	LOC110026800	SNF1-related protein kinase regulatory subunit gamma-like PV42a	SNF1-related protein kinase regulatory subunit gamma-like PV42a
turquoise	LOC110026804	uncharacterized LOC110026804	uncharacterized protein LOC110026804
turquoise	LOC110026806	casein kinase 1-like protein 2	casein kinase 1-like protein 2
turquoise	LOC110026819	transcription factor GTE4-like	transcription factor GTE4-like
turquoise	LOC110026842	transmembrane 9 superfamily member 7-like	transmembrane 9 superfamily member 7-like
turquoise	LOC110026843	protein trichome birefringence-like 11	protein trichome birefringence-like 11
turquoise	LOC110026845	protein SPT2 homolog	protein SPT2 homolog
turquoise	LOC110026847	protein DYAD-like	protein DYAD-like
turquoise	LOC110026848	uncharacterized LOC110026848	uncharacterized protein LOC110026848
turquoise	LOC110026853	transmembrane protein 258	transmembrane protein 258
turquoise	LOC110026856	uncharacterized LOC110026856	uncharacterized protein LOC110026856
turquoise	LOC110026858	uncharacterized LOC110026858	uncharacterized protein LOC110026858
turquoise	LOC110026861	allene oxide synthase 2-like	allene oxide synthase 2-like
turquoise	LOC110026862	peptidyl-prolyl cis-trans isomerase FKBP20-1	peptidyl-prolyl cis-trans isomerase FKBP20-1
turquoise	LOC110026864	probable boron transporter 7	probable boron transporter 7
turquoise	LOC110026867	protein ALWAYS EARLY 3-like	protein ALWAYS EARLY 3-like|uncharacterized protein LOC110026867
turquoise	LOC110026870	LOB domain-containing protein 22-like	LOB domain-containing protein 22-like
turquoise	LOC110026873	zinc transporter 10	zinc transporter 10
turquoise	LOC110026881	ABC transporter G family member 39-like	ABC transporter G family member 39-like|pleiotropic drug resistance 12
turquoise	LOC110026891	E3 ubiquitin-protein ligase CIP8-like	E3 ubiquitin-protein ligase CIP8-like
turquoise	LOC110026905	cytochrome b-c1 complex subunit 6-like	cytochrome b-c1 complex subunit 6-like
turquoise	LOC110026912	cytochrome b-c1 complex subunit 8-like	cytochrome b-c1 complex subunit 8-like
turquoise	LOC110026942	dnaJ homolog subfamily B member 1-like	dnaJ homolog subfamily B member 1-like
turquoise	LOC110026956	cytochrome P450 78A5-like	cytochrome P450 78A5-like
turquoise	LOC110026965	uncharacterized LOC110026965	uncharacterized protein LOC110026965
turquoise	LOC110026975	ATP-dependent 6-phosphofructokinase 6-like	ATP-dependent 6-phosphofructokinase 6-like
turquoise	LOC110026976	RGG repeats nuclear RNA binding protein A-like	RGG repeats nuclear RNA binding protein A-like
turquoise	LOC110027013	E3 ubiquitin-protein ligase UPL3	E3 ubiquitin-protein ligase UPL3
turquoise	LOC110027028	zinc finger protein CONSTANS-LIKE 9	LOW QUALITY PROTEIN: zinc finger protein CONSTANS-LIKE 9
turquoise	LOC110027042	GDSL esterase/lipase At5g08460-like	GDSL esterase/lipase At5g08460-like
turquoise	LOC110027043	uncharacterized protein slr1919	uncharacterized protein LOC110027043
turquoise	LOC110027047	probable ribonuclease P/MRP protein subunit POP5	probable ribonuclease P/MRP protein subunit POP5
turquoise	LOC110027057	bifunctional UDP-glucose 4-epimerase and UDP-xylose 4-epimerase 1-like	bifunctional UDP-glucose 4-epimerase and UDP-xylose 4-epimerase 1-like
turquoise	LOC110027077	UPF0160 protein-like	UPF0160 protein-like
turquoise	LOC110027078	uncharacterized LOC110027078	uncharacterized protein LOC110027078
turquoise	LOC110027081	zinc finger protein ZAT4-like	zinc finger protein ZAT4-like
turquoise	LOC110027101	F-box protein At5g51380-like	F-box protein At5g51380-like
turquoise	LOC110027106	callose synthase 3	callose synthase 3
turquoise	LOC110027114	E3 ubiquitin-protein ligase RHF2A-like	E3 ubiquitin-protein ligase RHF2A-like
turquoise	LOC110027115	putative E3 ubiquitin-protein ligase LIN-1	putative E3 ubiquitin-protein ligase LIN-1
turquoise	LOC110027117	uncharacterized LOC110027117	uncharacterized protein LOC110027117
turquoise	LOC110027123	uncharacterized LOC110027123	uncharacterized protein LOC110027123
turquoise	LOC110027130	putative amidase C869.01	LOW QUALITY PROTEIN: putative amidase C869.01
turquoise	LOC110027174	serpin-ZXA	serpin-ZXA
turquoise	LOC110027187	probable sugar phosphate/phosphate translocator At4g32390	probable sugar phosphate/phosphate translocator At4g32390
turquoise	LOC110027200	uncharacterized protein At2g34160-like	uncharacterized protein At2g34160-like
turquoise	LOC110027207	probable galacturonosyltransferase 6	probable galacturonosyltransferase 6
turquoise	LOC110027208	pectinesterase-like	pectinesterase-like
turquoise	LOC110027219	pectinesterase inhibitor	pectinesterase inhibitor
turquoise	LOC110027225	GTP-binding nuclear protein Ran1A	GTP-binding nuclear protein Ran1A
turquoise	LOC110027236	transcription factor 25	transcription factor 25
turquoise	LOC110027251	probable protein arginine N-methyltransferase 6	probable protein arginine N-methyltransferase 6
turquoise	LOC110027274	probable WRKY transcription factor 33	probable WRKY transcription factor 33
turquoise	LOC110027285	kinesin-like protein KIN-UC	kinesin-like protein KIN-UC
turquoise	LOC110027290	probable galacturonosyltransferase 4	probable galacturonosyltransferase 4
turquoise	LOC110027292	aspartyl protease family protein At5g10770-like	aspartyl protease family protein At5g10770-like
turquoise	LOC110027300	60S ribosomal protein L30	60S ribosomal protein L30
turquoise	LOC110027322	ABC transporter C family member 10-like	ABC transporter C family member 10-like
turquoise	LOC110027352	exosome complex component RRP43	exosome complex component RRP43
turquoise	LOC110027361	serine/arginine repetitive matrix protein 1-like	serine/arginine repetitive matrix protein 1-like
turquoise	LOC110027405	dnaJ homolog subfamily B member 4-like	LOW QUALITY PROTEIN: dnaJ homolog subfamily B member 4-like
turquoise	LOC110027406	probable serine/threonine-protein kinase At1g54610	probable serine/threonine-protein kinase At1g54610
turquoise	LOC110027421	uncharacterized LOC110027421	LOW QUALITY PROTEIN: uncharacterized protein LOC110027421
turquoise	LOC110027426	glutamine synthetase cytosolic isozyme 1-1	glutamine synthetase cytosolic isozyme 1-1
turquoise	LOC110027429	protein BIG GRAIN 1-like B	protein BIG GRAIN 1-like B
turquoise	LOC110027430	anthranilate synthase beta subunit 1, chloroplastic-like	anthranilate synthase beta subunit 1, chloroplastic-like
turquoise	LOC110027437	uncharacterized LOC110027437	uncharacterized protein LOC110027437
turquoise	LOC110027447	phosphoenolpyruvate carboxylase 2-like	phosphoenolpyruvate carboxylase 2-like
turquoise	LOC110027475	probable protein kinase At2g41970	probable protein kinase At2g41970
turquoise	LOC110027482	cleft lip and palate transmembrane protein 1 homolog	cleft lip and palate transmembrane protein 1 homolog
turquoise	LOC110027494	two-component response regulator ORR1-like	two-component response regulator ORR1-like|two-component response regulator ORR2-like
turquoise	LOC110027502	protein ELF4-LIKE 3-like	protein ELF4-LIKE 3-like
turquoise	LOC110027507	calmodulin-like protein 7	LOW QUALITY PROTEIN: calmodulin-like protein 7
turquoise	LOC110027512	aspartic proteinase oryzasin-1-like	aspartic proteinase oryzasin-1-like
turquoise	LOC110027514	long chain acyl-CoA synthetase 4-like	long chain acyl-CoA synthetase 4-like
turquoise	LOC110027516	uncharacterized LOC110027516	uncharacterized protein LOC110027516
turquoise	LOC110027530	probable WRKY transcription factor 31	probable WRKY transcription factor 31
turquoise	LOC110027531	uncharacterized LOC110027531	uncharacterized protein LOC110027531
turquoise	LOC110027546	BTB/POZ domain-containing protein POB1-like	BTB/POZ domain-containing protein POB1-like
turquoise	LOC110027549	polyadenylate-binding protein-interacting protein 4-like	polyadenylate-binding protein-interacting protein 4-like
turquoise	LOC110027587	protein VAC14 homolog	protein VAC14 homolog
turquoise	LOC110027590	proteasome subunit beta type-4	proteasome subunit beta type-4|proteasome subunit beta type-4-like protein
turquoise	LOC110027594	uncharacterized LOC110027594	uncharacterized protein LOC110027594
turquoise	LOC110027596	uncharacterized LOC110027596	uncharacterized protein LOC110027596
turquoise	LOC110027625	uncharacterized LOC110027625	uncharacterized protein LOC110027625
turquoise	LOC110027628	uncharacterized LOC110027628	uncharacterized protein LOC110027628
turquoise	LOC110027661	uncharacterized LOC110027661	uncharacterized protein LOC110027661
turquoise	LOC110027678	protein disulfide isomerase-like 1-4	protein disulfide isomerase-like 1-4
turquoise	LOC110027680	aquaporin PIP2-7-like	LOW QUALITY PROTEIN: aquaporin PIP2-7-like
turquoise	LOC110027685	MDIS1-interacting receptor like kinase 2-like	MDIS1-interacting receptor like kinase 2-like
turquoise	LOC110027693	uncharacterized LOC110027693	uncharacterized protein LOC110027693
turquoise	LOC110027697	auxin response factor 18-like	auxin response factor 18-like
turquoise	LOC110027711	dCTP pyrophosphatase 1-like	dCTP pyrophosphatase 1-like
turquoise	LOC110027721	chorismate synthase, chloroplastic	chorismate synthase, chloroplastic
turquoise	LOC110027744	DNA (cytosine-5)-methyltransferase DRM2-like	DNA (cytosine-5)-methyltransferase DRM2-like
turquoise	LOC110027747	zinc finger protein CONSTANS-LIKE 6-like	zinc finger protein CONSTANS-LIKE 6-like
turquoise	LOC110027771	uncharacterized LOC110027771	uncharacterized protein LOC110027771
turquoise	LOC110027772	uncharacterized LOC110027772	uncharacterized protein LOC110027772
turquoise	LOC110027817	hsp70 nucleotide exchange factor FES1	hsp70 nucleotide exchange factor FES1
turquoise	LOC110027820	serine/threonine-protein phosphatase PP2A-1 catalytic subunit-like	serine/threonine-protein phosphatase PP2A-1 catalytic subunit-like
turquoise	LOC110027823	GDSL esterase/lipase At1g71250-like	LOW QUALITY PROTEIN: GDSL esterase/lipase At1g71250-like
turquoise	LOC110027834	uncharacterized LOC110027834	uncharacterized protein LOC110027834
turquoise	LOC110027867	serine/threonine-protein kinase PBS1-like	serine/threonine-protein kinase PBS1-like
turquoise	LOC110027874	serine/threonine-protein kinase tricorner-like	serine/threonine-protein kinase tricorner-like
turquoise	LOC110027898	multifunctional methyltransferase subunit TRM112-like protein At1g22270	multifunctional methyltransferase subunit TRM112-like protein At1g22270
turquoise	LOC110027899	uncharacterized LOC110027899	uncharacterized protein LOC110027899
turquoise	LOC110027934	rho GTPase-activating protein 3-like	rho GTPase-activating protein 3-like
turquoise	LOC110027936	nudix hydrolase 17, mitochondrial-like	nudix hydrolase 17, mitochondrial-like
turquoise	LOC110027942	probable serine/threonine-protein kinase At1g01540	probable serine/threonine-protein kinase At1g01540
turquoise	LOC110027955	protein BOLA2	protein BOLA2
turquoise	LOC110027965	cytochrome P450 97B2, chloroplastic-like	LOW QUALITY PROTEIN: cytochrome P450 97B2, chloroplastic-like
turquoise	LOC110027966	uncharacterized LOC110027966	uncharacterized protein LOC110027966
turquoise	LOC110027981	uncharacterized LOC110027981	uncharacterized protein LOC110027981
turquoise	LOC110027982	probable flavin-containing monooxygenase 1	probable flavin-containing monooxygenase 1
turquoise	LOC110027986	F-box/kelch-repeat protein At1g80440-like	F-box/kelch-repeat protein At1g80440-like
turquoise	LOC110027989	probable xyloglucan endotransglucosylase/hydrolase protein 30	probable xyloglucan endotransglucosylase/hydrolase protein 30
turquoise	LOC110028000	uncharacterized LOC110028000	uncharacterized protein LOC110028000
turquoise	LOC110028001	serine/threonine-protein phosphatase BSL3	serine/threonine-protein phosphatase BSL3
turquoise	LOC110028007	translation initiation factor eIF-2B subunit delta-like	translation initiation factor eIF-2B subunit delta-like
turquoise	LOC110028022	monosaccharide-sensing protein 2-like	monosaccharide-sensing protein 2-like
turquoise	LOC110028025	IRK-interacting protein-like	IRK-interacting protein-like
turquoise	LOC110028037	uncharacterized LOC110028037	uncharacterized protein LOC110028037
turquoise	LOC110028041	glycine-rich protein A3-like	glycine-rich protein A3-like
turquoise	LOC110028064	probable protein phosphatase 2C 60	probable protein phosphatase 2C 60
turquoise	LOC110028084	uncharacterized LOC110028084	uncharacterized protein LOC110028084
turquoise	LOC110028097	SNF1-related protein kinase regulatory subunit beta-1	SNF1-related protein kinase regulatory subunit beta-1
turquoise	LOC110028113	WPP domain-interacting tail-anchored protein 1	WPP domain-interacting tail-anchored protein 1
turquoise	LOC110028129	mediator of RNA polymerase II transcription subunit 18	mediator of RNA polymerase II transcription subunit 18
turquoise	LOC110028133	leucine-rich repeat receptor-like serine/threonine-protein kinase BAM2	leucine-rich repeat receptor-like serine/threonine-protein kinase BAM2
turquoise	LOC110028137	protein DETOXIFICATION 33-like	protein DETOXIFICATION 33-like
turquoise	LOC110028143	beta-galactosidase 11-like	beta-galactosidase 11-like
turquoise	LOC110028151	probable magnesium transporter NIPA1	probable magnesium transporter NIPA1
turquoise	LOC110028158	ubiquitin domain-containing protein DSK2b-like	ubiquitin domain-containing protein DSK2b-like
turquoise	LOC110028170	NADPH:quinone oxidoreductase-like	NADPH:quinone oxidoreductase-like
turquoise	LOC110028191	uncharacterized LOC110028191	LOW QUALITY PROTEIN: uncharacterized protein LOC110028191
turquoise	LOC110028221	GDT1-like protein 5	GDT1-like protein 4|GDT1-like protein 5
turquoise	LOC110028238	DNA-directed RNA polymerases II, IV and V subunit 9A-like	DNA-directed RNA polymerases II, IV and V subunit 9A-like
turquoise	LOC110028244	CTL-like protein DDB_G0274487	CTL-like protein DDB_G0274487
turquoise	LOC110028250	uncharacterized LOC110028250	uncharacterized protein LOC110028250
turquoise	LOC110028270	CBS domain-containing protein CBSX5-like	CBS domain-containing protein CBSX5-like
turquoise	LOC110028283	eukaryotic translation initiation factor 2D	eukaryotic translation initiation factor 2D
turquoise	LOC110028287	proline-rich receptor-like protein kinase PERK1	proline-rich receptor-like protein kinase PERK1
turquoise	LOC110028288	uncharacterized LOC110028288	uncharacterized protein LOC110028288
turquoise	LOC110028307	jacalin-related lectin 3-like	jacalin-related lectin 3-like
turquoise	LOC110028316	LRR repeats and ubiquitin-like domain-containing protein At2g30105	LRR repeats and ubiquitin-like domain-containing protein At2g30105
turquoise	LOC110028317	putative NAD kinase 3	putative NAD kinase 3
turquoise	LOC110028318	KIN17-like protein	KIN17-like protein
turquoise	LOC110028326	AP2/ERF and B3 domain-containing transcription factor At1g50680-like	AP2/ERF and B3 domain-containing transcription factor At1g50680-like
turquoise	LOC110028328	AP2/ERF and B3 domain-containing transcription factor At1g51120-like	AP2/ERF and B3 domain-containing transcription factor At1g51120-like
turquoise	LOC110028329	AP2/ERF and B3 domain-containing transcription factor At1g50680-like	AP2/ERF and B3 domain-containing transcription factor At1g50680-like
turquoise	LOC110028330	AP2/ERF and B3 domain-containing transcription factor At1g50680-like	AP2/ERF and B3 domain-containing transcription factor At1g50680-like
turquoise	LOC110028332	AP2/ERF and B3 domain-containing transcription factor At1g50680-like	AP2/ERF and B3 domain-containing transcription factor At1g50680-like
turquoise	LOC110028333	AP2/ERF and B3 domain-containing transcription factor At1g51120-like	AP2/ERF and B3 domain-containing transcription factor At1g51120-like
turquoise	LOC110028342	nucleobase-ascorbate transporter 12	nucleobase-ascorbate transporter 12
turquoise	LOC110028345	glutathione S-transferase 3-like	glutathione S-transferase 3-like
turquoise	LOC110028347	LRR repeats and ubiquitin-like domain-containing protein At2g30105	LRR repeats and ubiquitin-like domain-containing protein At2g30105
turquoise	LOC110028369	AP2/ERF and B3 domain-containing transcription factor At1g51120-like	AP2/ERF and B3 domain-containing transcription factor At1g51120-like
turquoise	LOC110028371	AP2/ERF and B3 domain-containing transcription factor At1g51120-like	AP2/ERF and B3 domain-containing transcription factor At1g51120-like
turquoise	LOC110028386	glucan endo-1,3-beta-glucosidase-like	glucan endo-1,3-beta-glucosidase-like
turquoise	LOC110028390	glucan endo-1,3-beta-glucosidase-like	LOW QUALITY PROTEIN: glucan endo-1,3-beta-glucosidase-like
turquoise	LOC110028391	pleckstrin homology domain-containing protein 1-like	pleckstrin homology domain-containing protein 1-like
turquoise	LOC110028406	alpha-taxilin	alpha-taxilin
turquoise	LOC110028409	uncharacterized protein At5g39865-like	uncharacterized protein At5g39865-like
turquoise	LOC110028410	AP2/ERF and B3 domain-containing transcription factor At1g51120-like	AP2/ERF and B3 domain-containing transcription factor At1g51120-like
turquoise	LOC110028412	AP2/ERF and B3 domain-containing transcription factor At1g51120-like	AP2/ERF and B3 domain-containing transcription factor At1g51120-like
turquoise	LOC110028413	putative AP2/ERF and B3 domain-containing protein Os01g0140700	putative AP2/ERF and B3 domain-containing protein Os01g0140700
turquoise	LOC110028435	putative pectinesterase/pectinesterase inhibitor 28	LOW QUALITY PROTEIN: putative pectinesterase/pectinesterase inhibitor 28
turquoise	LOC110028446	uncharacterized LOC110028446	uncharacterized protein LOC110028446
turquoise	LOC110028447	AP2/ERF and B3 domain-containing transcription factor At1g50680-like	AP2/ERF and B3 domain-containing transcription factor At1g50680-like
turquoise	LOC110028451	AP2/ERF and B3 domain-containing transcription factor At1g51120-like	AP2/ERF and B3 domain-containing transcription factor At1g51120-like
turquoise	LOC110028452	putative AP2/ERF and B3 domain-containing protein Os01g0140700	putative AP2/ERF and B3 domain-containing protein Os01g0140700
turquoise	LOC110028457	AP2/ERF and B3 domain-containing transcription factor At1g50680-like	AP2/ERF and B3 domain-containing transcription factor At1g50680-like
turquoise	LOC110028459	AP2/ERF and B3 domain-containing transcription factor At1g51120-like	AP2/ERF and B3 domain-containing transcription factor At1g51120-like
turquoise	LOC110028462	AP2/ERF and B3 domain-containing transcription factor At1g51120-like	AP2/ERF and B3 domain-containing transcription factor At1g51120-like
turquoise	LOC110028463	AP2/ERF and B3 domain-containing transcription factor At1g51120-like	AP2/ERF and B3 domain-containing transcription factor At1g51120-like
turquoise	LOC110028473	AAA-ATPase At2g46620-like	AAA-ATPase At2g46620-like
turquoise	LOC110028496	uncharacterized LOC110028496	uncharacterized protein LOC110028496
turquoise	LOC110028497	uncharacterized LOC110028497	uncharacterized protein LOC110028497
turquoise	LOC110028509	protein WVD2-like 1	protein WVD2-like 1|protein WVD2-like 3
turquoise	LOC110028513	E3 ubiquitin-protein ligase BRE1-like 2	E3 ubiquitin-protein ligase BRE1-like 2
turquoise	LOC110028516	14-3-3-like protein	14-3-3-like protein
turquoise	LOC110028517	probable RNA-dependent RNA polymerase SHL2	probable RNA-dependent RNA polymerase SHL2
turquoise	LOC110028524	sprT-like domain-containing protein Spartan	sprT-like domain-containing protein Spartan
turquoise	LOC110028527	HMG-Y-related protein B-like	HMG-Y-related protein B-like
turquoise	LOC110028533	phosphoglucomutase, cytoplasmic	phosphoglucomutase, cytoplasmic
turquoise	LOC110028534	protein FAR1-RELATED SEQUENCE 5-like	protein FAR1-RELATED SEQUENCE 5-like
turquoise	LOC110028538	cytokinin hydroxylase-like	cytokinin hydroxylase-like
turquoise	LOC110028555	uncharacterized LOC110028555	uncharacterized protein LOC110028555
turquoise	LOC110028557	putative 1-phosphatidylinositol-3-phosphate 5-kinase FAB1C	putative 1-phosphatidylinositol-3-phosphate 5-kinase FAB1C
turquoise	LOC110028563	U-box domain-containing protein 10-like	U-box domain-containing protein 10-like
turquoise	LOC110028566	protein RRP6-like 2	protein RRP6-like 2
turquoise	LOC110028595	peroxidase 51-like	peroxidase 51-like
turquoise	LOC110028596	bZIP transcription factor 39-like	bZIP transcription factor 39-like
turquoise	LOC110028612	trihelix transcription factor ASIL1-like	trihelix transcription factor ASIL1-like
turquoise	LOC110028614	65-kDa microtubule-associated protein 9-like	65-kDa microtubule-associated protein 9-like
turquoise	LOC110028618	uncharacterized LOC110028618	uncharacterized protein LOC110028618
turquoise	LOC110028630	vesicle-associated protein 2-1-like	vesicle-associated protein 2-1-like
turquoise	LOC110028633	putative casein kinase II subunit beta-4	putative casein kinase II subunit beta-4
turquoise	LOC110028638	putative caffeoyl-CoA O-methyltransferase At1g67980	putative caffeoyl-CoA O-methyltransferase At1g67980
turquoise	LOC110028639	bidirectional sugar transporter SWEET14-like	bidirectional sugar transporter SWEET14-like
turquoise	LOC110028640	cyclin-P4-1-like	cyclin-P4-1-like
turquoise	LOC110028695	calcium-dependent protein kinase 11-like	calcium-dependent protein kinase 11-like
turquoise	LOC110028697	uncharacterized LOC110028697	uncharacterized protein LOC110028697
turquoise	LOC110028699	ethylene-responsive transcription factor 1	ethylene-responsive transcription factor 1
turquoise	LOC110028712	uncharacterized LOC110028712	uncharacterized protein LOC110028712
turquoise	LOC110028715	uncharacterized LOC110028715	uncharacterized protein LOC110028715
turquoise	LOC110028722	auxin-responsive protein SAUR71-like	auxin-responsive protein SAUR71-like
turquoise	LOC110028743	eukaryotic translation initiation factor 3 subunit F	eukaryotic translation initiation factor 3 subunit F
turquoise	LOC110028745	transcription factor PIF4-like	transcription factor PIF4-like
turquoise	LOC110028760	DNA-binding protein MNB1B-like	DNA-binding protein MNB1B-like
turquoise	LOC110028788	myosin-binding protein 7	myosin-binding protein 7
turquoise	LOC110028797	uncharacterized LOC110028797	uncharacterized protein LOC110028797
turquoise	LOC110028803	beta-glucosidase BoGH3B-like	uncharacterized protein LOC110028803
turquoise	LOC110028817	beta-glucosidase BoGH3B-like	uncharacterized protein LOC110028817
turquoise	LOC110028825	E3 ubiquitin-protein ligase SINAT5-like	E3 ubiquitin-protein ligase SINAT5-like
turquoise	LOC110028826	probable UDP-arabinose 4-epimerase 3	probable UDP-arabinose 4-epimerase 3
turquoise	LOC110028880	p21-activated protein kinase-interacting protein 1-like	p21-activated protein kinase-interacting protein 1-like
turquoise	LOC110028894	pentatricopeptide repeat-containing protein At3g18020	pentatricopeptide repeat-containing protein At3g18020
turquoise	LOC110028901	WD repeat-containing protein VIP3	WD repeat-containing protein VIP3
turquoise	LOC110028909	BTB/POZ and TAZ domain-containing protein 1-like	BTB/POZ and TAZ domain-containing protein 1-like
turquoise	LOC110028930	uncharacterized LOC110028930	uncharacterized protein LOC110028930
turquoise	LOC110028931	golgin candidate 2	golgin candidate 2
turquoise	LOC110028934	probable apyrase 6	probable apyrase 6
turquoise	LOC110028947	uncharacterized LOC110028947	uncharacterized protein LOC110028947
turquoise	LOC110028948	uncharacterized TPR repeat-containing protein At2g32450-like	uncharacterized TPR repeat-containing protein At2g32450-like
turquoise	LOC110028963	NAP1-related protein 1-like	NAP1-related protein 1-like
turquoise	LOC110028966	transcription factor bHLH94-like	transcription factor bHLH94-like
turquoise	LOC110028995	uncharacterized LOC110028995	uncharacterized protein LOC110028995
turquoise	LOC110029003	RING-H2 finger protein ATL52-like	RING-H2 finger protein ATL52-like
turquoise	LOC110029028	FT-interacting protein 1-like	FT-interacting protein 1-like
turquoise	LOC110029038	ATP-dependent 6-phosphofructokinase 2	ATP-dependent 6-phosphofructokinase 2
turquoise	LOC110029046	ARF guanine-nucleotide exchange factor GNL2	ARF guanine-nucleotide exchange factor GNL2
turquoise	LOC110029052	AP-4 complex subunit mu-like	AP-4 complex subunit mu-like
turquoise	LOC110029059	nudix hydrolase 16, mitochondrial	nudix hydrolase 16, mitochondrial
turquoise	LOC110029063	late embryogenesis abundant protein ECP63-like	late embryogenesis abundant protein ECP63-like
turquoise	LOC110029100	pyruvate kinase, cytosolic isozyme-like	pyruvate kinase, cytosolic isozyme-like
turquoise	LOC110029145	homeobox protein HOX1A	homeobox protein HOX1A
turquoise	LOC110029164	polyadenylate-binding protein-interacting protein 12-like	polyadenylate-binding protein-interacting protein 11-like|polyadenylate-binding protein-interacting protein 12-like
turquoise	LOC110029177	sugar transport protein 4-like	sugar transport protein 4-like
turquoise	LOC110029181	metal transporter Nramp3-like	metal transporter Nramp3-like
turquoise	LOC110029189	SNF1-related protein kinase regulatory subunit gamma-1-like	SNF1-related protein kinase regulatory subunit gamma-1-like
turquoise	LOC110029202	F-box protein At1g67340-like	F-box protein At1g67340-like
turquoise	LOC110029226	magnesium transporter MRS2-I-like	magnesium transporter MRS2-I-like
turquoise	LOC110029227	MATH domain-containing protein At5g43560-like	LOW QUALITY PROTEIN: MATH domain-containing protein At5g43560-like
turquoise	LOC110029231	LYR motif-containing protein 4B	LYR motif-containing protein 4B
turquoise	LOC110029233	uncharacterized LOC110029233	uncharacterized protein LOC110029233
turquoise	LOC110029237	cell differentiation protein RCD1 homolog	cell differentiation protein RCD1 homolog
turquoise	LOC110029238	mitochondrial import inner membrane translocase subunit TIM8	mitochondrial import inner membrane translocase subunit TIM8
turquoise	LOC110029244	WPP domain-associated protein-like	WPP domain-associated protein-like
turquoise	LOC110029247	protein HVA22-like	protein HVA22-like
turquoise	LOC110029250	phosphatidylinositol 4-kinase beta 1-like	phosphatidylinositol 4-kinase beta 1-like
turquoise	LOC110029263	uncharacterized LOC110029263	uncharacterized protein LOC110029263
turquoise	LOC110029265	myosin-binding protein 3	myosin-binding protein 3
turquoise	LOC110029278	E3 ubiquitin protein ligase DRIP2-like	E3 ubiquitin protein ligase DRIP2-like
turquoise	LOC110029291	40S ribosomal protein S27-2-like	40S ribosomal protein S27-2-like
turquoise	LOC110029324	prohibitin-3, mitochondrial-like	prohibitin-3, mitochondrial-like
turquoise	LOC110029325	40S ribosomal protein S16-like	40S ribosomal protein S16-like
turquoise	LOC110029331	lipid transfer-like protein VAS	lipid transfer-like protein VAS
turquoise	LOC110029336	WAT1-related protein At1g09380-like	WAT1-related protein At1g09380-like
turquoise	LOC110029364	uncharacterized LOC110029364	uncharacterized protein LOC110029364
turquoise	LOC110029379	vesicle-associated protein 1-2-like	vesicle-associated protein 1-2-like
turquoise	LOC110029393	probable transcription factor PosF21	probable transcription factor PosF21
turquoise	LOC110029401	uncharacterized LOC110029401	uncharacterized protein LOC110029401
turquoise	LOC110029406	uncharacterized LOC110029406	uncharacterized protein LOC110029406
turquoise	LOC110029408	indole-3-glycerol phosphate synthase-like	uncharacterized protein LOC110029408
turquoise	LOC110029410	uncharacterized LOC110029410	uncharacterized protein LOC110029410
turquoise	LOC110029427	1-phosphatidylinositol-3-phosphate 5-kinase FAB1B-like	1-phosphatidylinositol-3-phosphate 5-kinase FAB1B-like
turquoise	LOC110029438	uncharacterized LOC110029438	uncharacterized protein LOC110029438
turquoise	LOC110029443	DNA-directed RNA polymerase I subunit rpa49	DNA-directed RNA polymerase I subunit rpa49
turquoise	LOC110029461	PHD finger protein ALFIN-LIKE 1-like	PHD finger protein ALFIN-LIKE 1-like
turquoise	LOC110029478	L-type lectin-domain containing receptor kinase S.4-like	L-type lectin-domain containing receptor kinase S.4-like
turquoise	LOC110029486	UDP-glucuronate 4-epimerase 3-like	UDP-glucuronate 4-epimerase 3-like
turquoise	LOC110029488	transketolase, chloroplastic-like	transketolase, chloroplastic-like
turquoise	LOC110029495	protein CDI-like	protein CDI-like
turquoise	LOC110029497	calmodulin-2/4-like	calmodulin-2/4-like
turquoise	LOC110029504	50S ribosomal protein L18	uncharacterized protein LOC110029504
turquoise	LOC110029532	uncharacterized LOC110029532	LOW QUALITY PROTEIN: uncharacterized protein LOC110029532
turquoise	LOC110029544	rhomboid-like protein 20	rhomboid-like protein 20
turquoise	LOC110029569	xyloglucan endotransglucosylase/hydrolase protein 2-like	xyloglucan endotransglucosylase/hydrolase protein 2-like
turquoise	LOC110029574	PRA1 family protein B2-like	PRA1 family protein B2-like
turquoise	LOC110029576	putative chloride channel-like protein CLC-g	putative chloride channel-like protein CLC-g
turquoise	LOC110029583	ubiquitin-conjugating enzyme E2 27	ubiquitin-conjugating enzyme E2 27
turquoise	LOC110029586	general transcription factor IIH subunit 2	general transcription factor IIH subunit 2
turquoise	LOC110029597	ribonuclease P protein subunit p25-like protein	ribonuclease P protein subunit p25-like protein
turquoise	LOC110029609	uncharacterized LOC110029609	uncharacterized protein LOC110029609
turquoise	LOC110029612	magnesium transporter MRS2-4-like	magnesium transporter MRS2-4-like
turquoise	LOC110029628	ABC transporter C family member 10-like	ABC transporter C family member 10-like
turquoise	LOC110029633	dentin sialophosphoprotein-like	dentin sialophosphoprotein-like
turquoise	LOC110029650	uncharacterized LOC110029650	uncharacterized protein LOC110029650
turquoise	LOC110029679	ubiquitin-conjugating enzyme E2-17 kDa-like	ubiquitin-conjugating enzyme E2-17 kDa-like
turquoise	LOC110029681	amino acid permease 8-like	amino acid permease 8-like
turquoise	LOC110029705	uncharacterized LOC110029705	uncharacterized protein LOC110029705
turquoise	LOC110029732	early nodulin-like protein 1	early nodulin-like protein 1
turquoise	LOC110029738	probable DNA-3-methyladenine glycosylase 2	probable DNA-3-methyladenine glycosylase 2
turquoise	LOC110029758	polyadenylate-binding protein-interacting protein 9-like	polyadenylate-binding protein-interacting protein 9-like
turquoise	LOC110029761	bZIP transcription factor 53-like	bZIP transcription factor 53-like
turquoise	LOC110029766	abscisic acid receptor PYL8-like	abscisic acid receptor PYL8-like
turquoise	LOC110029771	rho GDP-dissociation inhibitor 1-like	rho GDP-dissociation inhibitor 1-like
turquoise	LOC110029774	DNA-directed RNA polymerases I and III subunit RPAC2	DNA-directed RNA polymerases I and III subunit RPAC2
turquoise	LOC110029778	DNA polymerase delta subunit 4	DNA polymerase delta subunit 4
turquoise	LOC110029785	uncharacterized protein At1g04910	uncharacterized protein At1g04910
turquoise	LOC110029791	ATPase family AAA domain-containing protein 1-like	ATPase family AAA domain-containing protein 1-like
turquoise	LOC110029799	uncharacterized LOC110029799	uncharacterized protein LOC110029799
turquoise	LOC110029824	mitogen-activated protein kinase kinase 4-like	mitogen-activated protein kinase kinase 4-like
turquoise	LOC110029846	serine/threonine-protein kinase BLUS1	serine/threonine-protein kinase BLUS1
turquoise	LOC110029847	uncharacterized LOC110029847	uncharacterized protein LOC110029847
turquoise	LOC110029849	BTB/POZ domain-containing protein NPY1-like	BTB/POZ domain-containing protein NPY1-like
turquoise	LOC110029885	uncharacterized LOC110029885	uncharacterized protein LOC110029885
turquoise	LOC110029891	uncharacterized LOC110029891	uncharacterized protein LOC110029891
turquoise	LOC110029899	RNA polymerase II transcriptional coactivator KIWI-like	RNA polymerase II transcriptional coactivator KIWI-like
turquoise	LOC110029911	phosphoenolpyruvate/phosphate translocator 1, chloroplastic-like	phosphoenolpyruvate/phosphate translocator 1, chloroplastic-like
turquoise	LOC110029917	uncharacterized LOC110029917	uncharacterized protein LOC110029917
turquoise	LOC110029926	ubiquitin carboxyl-terminal hydrolase 18-like	ubiquitin carboxyl-terminal hydrolase 18-like
turquoise	LOC110029946	pyruvate decarboxylase 1-like	pyruvate decarboxylase 1-like
turquoise	LOC110029953	glutamine synthetase nodule isozyme-like	glutamine synthetase nodule isozyme-like
turquoise	LOC110029954	ATP-dependent 6-phosphofructokinase 3-like	ATP-dependent 6-phosphofructokinase 3-like
turquoise	LOC110029957	NADH dehydrogenase [ubiquinone] iron-sulfur protein 1, mitochondrial	NADH dehydrogenase [ubiquinone] iron-sulfur protein 1, mitochondrial
turquoise	LOC110029970	ABC transporter G family member 36-like	ABC transporter G family member 36-like
turquoise	LOC110029993	LRR receptor-like serine/threonine-protein kinase ERECTA	LRR receptor-like serine/threonine-protein kinase ERECTA
turquoise	LOC110030007	CBL-interacting protein kinase 18-like	CBL-interacting protein kinase 18-like
turquoise	LOC110030016	putative glucan endo-1,3-beta-glucosidase GVI	putative glucan endo-1,3-beta-glucosidase GVI
turquoise	LOC110030043	epidermis-specific secreted glycoprotein EP1-like	epidermis-specific secreted glycoprotein EP1-like
turquoise	LOC110030068	cysteine-rich receptor-like protein kinase 15	cysteine-rich receptor-like protein kinase 10|cysteine-rich receptor-like protein kinase 15
turquoise	LOC110030069	uncharacterized LOC110030069	uncharacterized protein LOC110030069
turquoise	LOC110030099	WD repeat-containing protein 20-like	WD repeat-containing protein 20-like
turquoise	LOC110030110	uncharacterized LOC110030110	uncharacterized protein LOC110030110
turquoise	LOC110030123	galactinol synthase 2-like	galactinol synthase 2-like
turquoise	LOC110030124	protein NPG1-like	protein NPG1-like
turquoise	LOC110030153	E3 ubiquitin protein ligase RIN2-like	E3 ubiquitin protein ligase RIN2-like
turquoise	LOC110030161	probable LRR receptor-like serine/threonine-protein kinase At5g10290	probable LRR receptor-like serine/threonine-protein kinase At5g10290
turquoise	LOC110030164	uncharacterized LOC110030164	uncharacterized protein LOC110030164
turquoise	LOC110030177	mRNA decay activator protein ZFP36L3-like	mRNA decay activator protein ZFP36L3-like
turquoise	LOC110030183	V-type proton ATPase subunit a1-like	V-type proton ATPase subunit a1-like
turquoise	LOC110030199	serine carboxypeptidase-like 7	serine carboxypeptidase-like 7
turquoise	LOC110030219	uncharacterized LOC110030219	uncharacterized protein LOC110030219
turquoise	LOC110030225	pollen receptor-like kinase 3	pollen receptor-like kinase 3
turquoise	LOC110030253	uncharacterized LOC110030253	uncharacterized protein LOC110030253
turquoise	LOC110030267	chorismate mutase 2-like	chorismate mutase 2-like
turquoise	LOC110030289	subtilisin-like protease SBT5.3	LOW QUALITY PROTEIN: subtilisin-like protease SBT5.3
turquoise	LOC110030302	protein PLANT CADMIUM RESISTANCE 3-like	protein PLANT CADMIUM RESISTANCE 3-like
turquoise	LOC110030309	uncharacterized LOC110030309	uncharacterized protein LOC110030309
turquoise	LOC110030315	uncharacterized LOC110030315	uncharacterized protein LOC110030315
turquoise	LOC110030327	molybdate transporter 2-like	molybdate transporter 2-like
turquoise	LOC110030331	YTH domain-containing family protein 2-like	YTH domain-containing family protein 2-like
turquoise	LOC110030364	polynucleotide 5'-hydroxyl-kinase NOL9-like	polynucleotide 5'-hydroxyl-kinase NOL9-like
turquoise	LOC110030372	aldo-keto reductase family 4 member C9-like	aldo-keto reductase family 4 member C9-like
turquoise	LOC110030380	COBRA-like protein 10	COBRA-like protein 10
turquoise	LOC110030383	dehydration-responsive element-binding protein 2A-like	dehydration-responsive element-binding protein 2A-like
turquoise	LOC110030419	uncharacterized LOC110030419	uncharacterized protein LOC110030419
turquoise	LOC110030430	uncharacterized LOC110030430	uncharacterized protein LOC110030430
turquoise	LOC110030433	nicotianamine aminotransferase A-like	nicotianamine aminotransferase A-like
turquoise	LOC110030442	kinesin-like protein KIN-7F	kinesin-like protein KIN-7F
turquoise	LOC110030462	40S ribosomal protein S23	40S ribosomal protein S23
turquoise	LOC110030491	AT-hook motif nuclear-localized protein 5-like	AT-hook motif nuclear-localized protein 5-like
turquoise	LOC110030521	uncharacterized protein At4g22758-like	uncharacterized protein At4g22758-like
turquoise	LOC110030523	pumilio homolog 12-like	pumilio homolog 12-like
turquoise	LOC110030534	calcium-dependent protein kinase 24-like	calcium-dependent protein kinase 24-like
turquoise	LOC110030548	uncharacterized protein At2g27730, mitochondrial-like	uncharacterized protein At2g27730, mitochondrial-like
turquoise	LOC110030549	probable 1-acylglycerol-3-phosphate O-acyltransferase	probable 1-acylglycerol-3-phosphate O-acyltransferase
turquoise	LOC110030557	histone H3.3-like	histone H3.3-like
turquoise	LOC110030618	cation/H(+) antiporter 19-like	cation/H(+) antiporter 19-like
turquoise	LOC110030657	probable histidine kinase 5	probable histidine kinase 5
turquoise	LOC110030669	plastid division protein PDV1	plastid division protein PDV1
turquoise	LOC110030676	serine/threonine-protein kinase STY46-like	serine/threonine-protein kinase STY46-like
turquoise	LOC110030677	phosphatidylinositol 4-phosphate 5-kinase 10-like	phosphatidylinositol 4-phosphate 5-kinase 10-like
turquoise	LOC110030699	uncharacterized LOC110030699	LOW QUALITY PROTEIN: uncharacterized protein LOC110030699
turquoise	LOC110030726	uncharacterized LOC110030726	uncharacterized protein LOC110030726
turquoise	LOC110030735	UDP-glucuronate 4-epimerase 1-like	UDP-glucuronate 4-epimerase 1-like
turquoise	LOC110030740	uncharacterized LOC110030740	uncharacterized protein LOC110030740
turquoise	LOC110030751	disease resistance response protein 206-like	disease resistance response protein 206-like
turquoise	LOC110030760	uncharacterized LOC110030760	uncharacterized protein LOC110030760
turquoise	LOC110030786	5' exonuclease Apollo	5' exonuclease Apollo
turquoise	LOC110030793	probable LRR receptor-like serine/threonine-protein kinase At4g26540	LOW QUALITY PROTEIN: probable LRR receptor-like serine/threonine-protein kinase At4g26540
turquoise	LOC110030794	phosphoinositide phosphatase SAC1	phosphoinositide phosphatase SAC1
turquoise	LOC110030804	5'-adenylylsulfate reductase 3, chloroplastic-like	5'-adenylylsulfate reductase 3, chloroplastic-like
turquoise	LOC110030806	PHD finger protein At1g33420	LOW QUALITY PROTEIN: PHD finger protein At1g33420
turquoise	LOC110030830	rhodanese-like domain-containing protein 9, chloroplastic	rhodanese-like domain-containing protein 9, chloroplastic
turquoise	LOC110030832	transcription factor MYB114-like	transcription factor MYB114-like
turquoise	LOC110030838	LRR receptor-like serine/threonine-protein kinase GSO1	LOW QUALITY PROTEIN: LRR receptor-like serine/threonine-protein kinase GSO1
turquoise	LOC110030839	uncharacterized LOC110030839	uncharacterized protein LOC110030839
turquoise	LOC110030844	elongation of fatty acids protein 3-like	elongation of fatty acids protein 3-like
turquoise	LOC110030845	potassium transporter 7-like	potassium transporter 7-like
turquoise	LOC110030857	probable histone H2A.3	probable histone H2A.3
turquoise	LOC110030858	acetate/butyrate--CoA ligase AAE7, peroxisomal	acetate/butyrate--CoA ligase AAE7, peroxisomal
turquoise	LOC110030861	probable chromatin-remodeling complex ATPase chain	probable chromatin-remodeling complex ATPase chain
turquoise	LOC110030862	lycopene beta cyclase, chloroplastic	LOW QUALITY PROTEIN: lycopene beta cyclase, chloroplastic
turquoise	LOC110030871	serine/arginine-rich-splicing factor SR34-like	serine/arginine-rich-splicing factor SR34-like
turquoise	LOC110030872	DIS3-like exonuclease 2	DIS3-like exonuclease 2
turquoise	LOC110030873	protein-L-isoaspartate O-methyltransferase 1-like	protein-L-isoaspartate O-methyltransferase 1-like
turquoise	LOC110030892	protein trichome berefringence-like 7	protein trichome berefringence-like 7
turquoise	LOC110030905	UDP-glucuronic acid decarboxylase 2-like	UDP-glucuronic acid decarboxylase 2-like
turquoise	LOC110030917	heavy metal-associated isoprenylated plant protein 35-like	heavy metal-associated isoprenylated plant protein 35-like
turquoise	LOC110031001	transcription factor MYB114-like	transcription factor MYB114-like
turquoise	LOC110031009	transcription factor MYB114-like	transcription factor MYB114-like
turquoise	LOC110031016	ASC1-like protein 3	ASC1-like protein 3
turquoise	LOC110031027	uncharacterized LOC110031027	uncharacterized protein LOC110031027
turquoise	LOC110031064	uncharacterized LOC110031064	uncharacterized protein LOC110031064
turquoise	LOC110031077	dehydration-responsive element-binding protein 1G-like	dehydration-responsive element-binding protein 1G-like
turquoise	LOC110031085	E3 ubiquitin-protein ligase BRE1-like 1	E3 ubiquitin-protein ligase BRE1-like 1
turquoise	LOC110031092	uncharacterized LOC110031092	uncharacterized protein LOC110031092
turquoise	LOC110031097	uncharacterized LOC110031097	uncharacterized protein LOC110031097
turquoise	LOC110031100	uncharacterized LOC110031100	uncharacterized protein LOC110031100
turquoise	LOC110031103	subtilisin-like protease SBT1.4	LOW QUALITY PROTEIN: subtilisin-like protease SBT1.4
turquoise	LOC110031107	ubiquitin-conjugating enzyme E2 22	ubiquitin-conjugating enzyme E2 22
turquoise	LOC110031116	uncharacterized LOC110031116	uncharacterized protein LOC110031116
turquoise	LOC110031118	translocator protein homolog	translocator protein homolog
turquoise	LOC110031125	anthocyanidin 5,3-O-glucosyltransferase-like	anthocyanidin 5,3-O-glucosyltransferase-like
turquoise	LOC110031141	uncharacterized LOC110031141	uncharacterized protein LOC110031141
turquoise	LOC110031168	probable arabinosyltransferase ARAD1	probable arabinosyltransferase ARAD1
turquoise	LOC110031206	ABC transporter E family member 2-like	ABC transporter E family member 2-like
turquoise	LOC110031233	E3 ubiquitin-protein ligase MARCH9-like	E3 ubiquitin-protein ligase MARCH9-like
turquoise	LOC110031237	RGG repeats nuclear RNA binding protein A-like	RGG repeats nuclear RNA binding protein A-like
turquoise	LOC110031243	uncharacterized LOC110031243	uncharacterized protein LOC110031243
turquoise	LOC110031264	phospholipid-transporting ATPase 1-like	phospholipid-transporting ATPase 1-like
turquoise	LOC110031270	zinc finger protein 1-like	zinc finger protein 1-like
turquoise	LOC110031282	protein NETWORKED 4B-like	protein NETWORKED 4B-like
turquoise	LOC110031283	serine/threonine-protein kinase AtPK2/AtPK19-like	serine/threonine-protein kinase AtPK2/AtPK19-like
turquoise	LOC110031294	protein PIN-LIKES 6-like	protein PIN-LIKES 6-like
turquoise	LOC110031296	serine/threonine protein phosphatase 2A 57 kDa regulatory subunit B'	serine/threonine protein phosphatase 2A 57 kDa regulatory subunit B' beta isoform-like
turquoise	LOC110031297	E3 ubiquitin protein ligase DRIP2-like	E3 ubiquitin protein ligase DRIP2-like
turquoise	LOC110031300	vicilin-like seed storage protein At2g28490	vicilin-like seed storage protein At2g28490
turquoise	LOC110031314	uncharacterized LOC110031314	uncharacterized protein LOC110031314
turquoise	LOC110031329	uncharacterized LOC110031329	uncharacterized protein LOC110031329
turquoise	LOC110031357	uncharacterized LOC110031357	uncharacterized protein LOC110031357
turquoise	LOC110031368	adenylyl-sulfate kinase 3-like	adenylyl-sulfate kinase 3-like
turquoise	LOC110031369	26S proteasome non-ATPase regulatory subunit 14 homolog	26S proteasome non-ATPase regulatory subunit 14 homolog
turquoise	LOC110031383	cytochrome b-c1 complex subunit 7-like	cytochrome b-c1 complex subunit 7-like
turquoise	LOC110031394	hexose carrier protein HEX6-like	hexose carrier protein HEX6-like
turquoise	LOC110031409	cellulose synthase-like protein D4	cellulose synthase-like protein D4
turquoise	LOC110031415	uncharacterized LOC110031415	uncharacterized protein LOC110031415
turquoise	LOC110031445	VHS domain-containing protein At3g16270	VHS domain-containing protein At3g16270
turquoise	LOC110031454	probable galacturonosyltransferase 9	probable galacturonosyltransferase 9
turquoise	LOC110031455	aquaporin NIP2-1-like	aquaporin NIP2-1-like
turquoise	LOC110031460	uncharacterized LOC110031460	uncharacterized protein LOC110031460
turquoise	LOC110031461	uncharacterized membrane protein At1g06890	solute carrier family 35 member E3|uncharacterized membrane protein At1g06890
turquoise	LOC110031466	pyruvate kinase, cytosolic isozyme-like	pyruvate kinase, cytosolic isozyme-like
turquoise	LOC110031468	copper transporter 6-like	copper transporter 6-like
turquoise	LOC110031469	late embryogenesis abundant protein, group 3-like	late embryogenesis abundant protein, group 3-like
turquoise	LOC110031473	uncharacterized LOC110031473	uncharacterized protein LOC110031473
turquoise	LOC110031499	uncharacterized LOC110031499	uncharacterized protein LOC110031499
turquoise	LOC110031502	uncharacterized LOC110031502	uncharacterized protein LOC110031502
turquoise	LOC110031505	protein ENDOSPERM DEFECTIVE 1-like	protein ENDOSPERM DEFECTIVE 1-like
turquoise	LOC110031519	nuclear pore complex protein NUP98A-like	LOW QUALITY PROTEIN: nuclear pore complex protein NUP98A-like
turquoise	LOC110031558	ribonuclease P protein subunit p25-like protein	ribonuclease P protein subunit p25-like protein
turquoise	LOC110031572	3-phosphoinositide-dependent protein kinase 2-like	3-phosphoinositide-dependent protein kinase 2-like
turquoise	LOC110031573	probable transcription factor At3g04930	probable transcription factor At3g04930
turquoise	LOC110031593	potassium transporter 8-like	potassium transporter 8-like
turquoise	LOC110031603	ATP-sulfurylase 3, chloroplastic-like	ATP-sulfurylase 3, chloroplastic-like
turquoise	LOC110031613	ETO1-like protein 1	ETO1-like protein 1
turquoise	LOC110031642	uncharacterized LOC110031642	uncharacterized protein LOC110031642
turquoise	LOC110031655	chitinase 2-like	chitinase 2-like
turquoise	LOC110031656	probable glycosyltransferase At5g25310	probable glycosyltransferase At5g25310
turquoise	LOC110031659	GDSL esterase/lipase 7	GDSL esterase/lipase 7
turquoise	LOC110031672	uncharacterized LOC110031672	uncharacterized protein LOC110031672
turquoise	LOC110031681	protein S-acyltransferase 18	protein S-acyltransferase 18
turquoise	LOC110031693	transmembrane protein 184B-like	transmembrane protein 184B-like
turquoise	LOC110031711	late embryogenesis abundant protein 31-like	late embryogenesis abundant protein 31-like
turquoise	LOC110031717	E3 ubiquitin-protein ligase UPL6	E3 ubiquitin-protein ligase UPL6
turquoise	LOC110031720	eukaryotic translation initiation factor 4E-1-like	eukaryotic translation initiation factor 4E-1-like
turquoise	LOC110031742	tetraspanin-8-like	tetraspanin-8-like
turquoise	LOC110031749	guanine deaminase	uncharacterized protein LOC110031749
turquoise	LOC110031756	subtilisin-like protease SBT3.18	LOW QUALITY PROTEIN: subtilisin-like protease SBT3.18
turquoise	LOC110031757	vacuolar protein sorting-associated protein 29	vacuolar protein sorting-associated protein 29
turquoise	LOC110031783	GDSL esterase/lipase CPRD49	GDSL esterase/lipase CPRD49
turquoise	LOC110031787	glycerol-3-phosphate acyltransferase 5-like	glycerol-3-phosphate acyltransferase 5-like
turquoise	LOC110031792	probable linoleate 9S-lipoxygenase 5	probable linoleate 9S-lipoxygenase 5
turquoise	LOC110031799	probable E3 ubiquitin ligase SUD1	probable E3 ubiquitin ligase SUD1
turquoise	LOC110031804	ethylene-responsive transcription factor RAP2-9-like	ethylene-responsive transcription factor RAP2-9-like
turquoise	LOC110031813	protein TIFY 3-like	protein TIFY 3-like
turquoise	LOC110031825	transcription factor bHLH13-like	transcription factor bHLH13-like
turquoise	LOC110031846	PTI1-like tyrosine-protein kinase 3	PTI1-like tyrosine-protein kinase 3
turquoise	LOC110031850	kinesin-like protein KIN-7H	kinesin-like protein KIN-7H
turquoise	LOC110031859	uncharacterized LOC110031859	uncharacterized protein LOC110031859
turquoise	LOC110031871	auxin-responsive protein IAA11-like	auxin-responsive protein IAA11-like
turquoise	LOC110031875	uncharacterized LOC110031875	uncharacterized protein LOC110031875
turquoise	LOC110031879	mediator of RNA polymerase II transcription subunit 9-like	mediator of RNA polymerase II transcription subunit 9-like
turquoise	LOC110031880	mediator of RNA polymerase II transcription subunit 9-like	mediator of RNA polymerase II transcription subunit 9-like
turquoise	LOC110031882	E3 ubiquitin-protein ligase HERC2-like	E3 ubiquitin-protein ligase HERC2-like
turquoise	LOC110031883	N-terminal acetyltransferase A complex catalytic subunit NAA10	N-terminal acetyltransferase A complex catalytic subunit NAA10
turquoise	LOC110031910	uncharacterized LOC110031910	uncharacterized protein LOC110031910
turquoise	LOC110031914	plant cysteine oxidase 2	plant cysteine oxidase 2
turquoise	LOC110031915	ribonuclease P protein subunit p25-like protein	ribonuclease P protein subunit p25-like protein|uncharacterized protein LOC110031915
turquoise	LOC110031940	thaumatin-like protein	thaumatin-like protein
turquoise	LOC110031947	calcium uniporter protein 4, mitochondrial-like	calcium uniporter protein 4, mitochondrial-like
turquoise	LOC110031951	uncharacterized LOC110031951	uncharacterized protein LOC110031951
turquoise	LOC110031957	putative E3 ubiquitin-protein ligase RF298	putative E3 ubiquitin-protein ligase RF298
turquoise	LOC110031965	ACT domain-containing protein ACR1-like	ACT domain-containing protein ACR1-like
turquoise	LOC110032008	pentatricopeptide repeat-containing protein At3g49710	pentatricopeptide repeat-containing protein At3g49710
turquoise	LOC110032012	zinc finger protein ZAT9-like	zinc finger protein ZAT9-like
turquoise	LOC110032032	transcription factor TCP13-like	transcription factor TCP13-like|TCP transcription factor
turquoise	LOC110032034	uncharacterized protein At1g01500-like	uncharacterized protein At1g01500-like
turquoise	LOC110032040	malate synthase, glyoxysomal	malate synthase, glyoxysomal
turquoise	LOC110032061	rac-like GTP-binding protein 5	rac-like GTP-binding protein 5
turquoise	LOC110032098	uncharacterized LOC110032098	uncharacterized protein LOC110032098
turquoise	LOC110032126	uncharacterized LOC110032126	uncharacterized protein LOC110032126
turquoise	LOC110032127	polyubiquitin-like	polyubiquitin-like
turquoise	LOC110032153	tryptophan synthase beta chain 1	tryptophan synthase beta chain 1
turquoise	LOC110032168	uncharacterized LOC110032168	uncharacterized protein LOC110032168
turquoise	LOC110032216	pentatricopeptide repeat-containing protein At1g10270-like	pentatricopeptide repeat-containing protein At1g10270-like
turquoise	LOC110032225	uncharacterized LOC110032225	uncharacterized protein LOC110032225
turquoise	LOC110032229	importin subunit alpha-like	importin subunit alpha-like
turquoise	LOC110032264	uncharacterized LOC110032264	uncharacterized protein LOC110032264
turquoise	LOC110032268	uncharacterized LOC110032268	uncharacterized protein LOC110032268
turquoise	LOC110032270	uncharacterized LOC110032270	uncharacterized protein LOC110032270
turquoise	LOC110032285	uncharacterized LOC110032285	uncharacterized protein LOC110032285
turquoise	LOC110032287	adagio-like protein 1	adagio-like protein 1
turquoise	LOC110032288	uncharacterized LOC110032288	uncharacterized protein LOC110032288
turquoise	LOC110032301	induced stolen tip protein TUB8-like	induced stolen tip protein TUB8-like
turquoise	LOC110032309	ribosomal RNA small subunit methyltransferase E	uncharacterized protein LOC110032309
turquoise	LOC110032321	proline-rich receptor-like protein kinase PERK4	proline-rich receptor-like protein kinase PERK4
turquoise	LOC110032382	probable serine/threonine-protein kinase PBL16	probable serine/threonine-protein kinase PBL16
turquoise	LOC110032394	protein VAC14 homolog	protein VAC14 homolog
turquoise	LOC110032403	folate transporter 1, chloroplastic	folate transporter 1, chloroplastic
turquoise	LOC110032412	protein MARD1-like	protein MARD1-like
turquoise	LOC110032422	BI1-like protein	BI1-like protein
turquoise	LOC110032433	uncharacterized LOC110032433	uncharacterized protein LOC110032433
turquoise	LOC110032443	ent-kaurene oxidase 2	ent-kaurene oxidase 2
turquoise	LOC110032456	isoflavone reductase homolog	isoflavone reductase homolog
turquoise	LOC110032465	potassium channel AKT2	potassium channel AKT2
turquoise	LOC110032469	uncharacterized LOC110032469	uncharacterized protein LOC110032469
turquoise	LOC110032470	probable serine/threonine-protein kinase PBL5	probable serine/threonine-protein kinase PBL5
turquoise	LOC110032480	two-pore potassium channel 1	two-pore potassium channel 1
turquoise	LOC110032481	proteasome assembly chaperone 2	proteasome assembly chaperone 2
turquoise	LOC110032489	cold-regulated 413 plasma membrane protein 2	cold-regulated 413 plasma membrane protein 2
turquoise	LOC110032491	floral homeotic protein AGAMOUS-like	floral homeotic protein AGAMOUS-like
turquoise	LOC110032497	protein IRX15-LIKE-like	protein IRX15-LIKE-like
turquoise	LOC110032502	probable NAD(P)H dehydrogenase (quinone) FQR1-like 2	probable NAD(P)H dehydrogenase (quinone) FQR1-like 2
turquoise	LOC110032510	cytidine deaminase 1-like	cytidine deaminase 1-like
turquoise	LOC110032513	probable NAD(P)H dehydrogenase (quinone) FQR1-like 1	probable NAD(P)H dehydrogenase (quinone) FQR1-like 1
turquoise	LOC110032529	probable aminotransferase ACS12	probable aminotransferase ACS12
turquoise	LOC110032581	SRSF protein kinase 1-like	SRSF protein kinase 1-like
turquoise	LOC110032625	uncharacterized LOC110032625	uncharacterized protein LOC110032625
turquoise	LOC110032637	transcription repressor OFP1-like	transcription repressor OFP1-like
turquoise	LOC110032641	alcohol dehydrogenase-like	alcohol dehydrogenase-like
turquoise	LOC110032662	uncharacterized LOC110032662	uncharacterized protein LOC110032662
turquoise	LOC110032685	malignant T-cell-amplified sequence 1 homolog	malignant T-cell-amplified sequence 1 homolog
turquoise	LOC110032688	zinc finger CCCH domain-containing protein 18-like	zinc finger CCCH domain-containing protein 18-like
turquoise	LOC110032697	uncharacterized LOC110032697	uncharacterized protein LOC110032697
turquoise	LOC110032700	actin-depolymerizing factor 10	actin-depolymerizing factor 10
turquoise	LOC110032723	CASP-like protein 5C1	CASP-like protein 5C1
turquoise	LOC110032751	uridine kinase-like protein 3	uridine kinase-like protein 3|uridine kinase-like protein 4
turquoise	LOC110032755	protein MICRORCHIDIA 7-like	protein MICRORCHIDIA 7-like
turquoise	LOC110032757	uncharacterized LOC110032757	uncharacterized protein LOC110032757
turquoise	LOC110032766	nicotianamine synthase-like	nicotianamine synthase-like
turquoise	LOC110032769	70 kDa peptidyl-prolyl isomerase-like	LOW QUALITY PROTEIN: 70 kDa peptidyl-prolyl isomerase-like
turquoise	LOC110032784	F-box/LRR-repeat MAX2 homolog A	F-box/LRR-repeat MAX2 homolog A
turquoise	LOC110032799	phospholipase D delta-like	phospholipase D delta-like
turquoise	LOC110032802	cytoplasmic 60S subunit biogenesis factor REI1 homolog 2-like	cytoplasmic 60S subunit biogenesis factor REI1 homolog 2-like
turquoise	LOC110032809	uncharacterized LOC110032809	uncharacterized protein LOC110032809
turquoise	LOC110032832	protein downstream neighbor of Son-like	LOW QUALITY PROTEIN: protein downstream neighbor of Son-like
turquoise	LOC110032844	outer envelope pore protein 16-2, chloroplastic	outer envelope pore protein 16-2, chloroplastic
turquoise	LOC110032850	bromodomain and WD repeat-containing protein 3	bromodomain and WD repeat-containing protein 3
turquoise	LOC110032856	eukaryotic translation initiation factor 5-like	eukaryotic translation initiation factor 5-like
turquoise	LOC110032867	LOB domain-containing protein 6-like	LOB domain-containing protein 6-like
turquoise	LOC110032875	uncharacterized LOC110032875	uncharacterized protein LOC110032875
turquoise	LOC110032900	uncharacterized LOC110032900	uncharacterized protein LOC110032900
turquoise	LOC110032916	auxin response factor 18-like	auxin response factor 18-like
turquoise	LOC110032917	synaptotagmin-3-like	synaptotagmin-3-like
turquoise	LOC110032920	uncharacterized LOC110032920	uncharacterized protein LOC110032920
turquoise	LOC110032929	UDP-N-acetylglucosamine transferase subunit ALG13 homolog	UDP-N-acetylglucosamine transferase subunit ALG13 homolog
turquoise	LOC110032931	U-box domain-containing protein 45-like	U-box domain-containing protein 45-like
turquoise	LOC110032933	uncharacterized LOC110032933	uncharacterized protein LOC110032933
turquoise	LOC110032943	isocitrate dehydrogenase [NAD] regulatory subunit 1, mitochondrial-like	LOW QUALITY PROTEIN: isocitrate dehydrogenase [NAD] regulatory subunit 1, mitochondrial-like
turquoise	LOC110032945	B-cell receptor-associated protein 31-like	B-cell receptor-associated protein 31-like
turquoise	LOC110032956	COBRA-like protein 1	COBRA-like protein 1
turquoise	LOC110032989	uncharacterized LOC110032989	uncharacterized protein LOC110032989
turquoise	LOC110033001	prolyl 4-hydroxylase 1	prolyl 4-hydroxylase 1
turquoise	LOC110033024	sister chromatid cohesion 1 protein 2-like	sister chromatid cohesion 1 protein 2-like
turquoise	LOC110033028	two-component response regulator-like PRR95	two-component response regulator-like PRR95
turquoise	LOC110033054	flavin-containing monooxygenase FMO GS-OX-like 4	flavin-containing monooxygenase FMO GS-OX-like 4
turquoise	LOC110033066	alpha-amylase 3, chloroplastic	alpha-amylase 3, chloroplastic
turquoise	LOC110033082	respiratory burst oxidase homolog protein C-like	LOW QUALITY PROTEIN: respiratory burst oxidase homolog protein C-like
turquoise	LOC110033086	kinesin-like protein KIN-5A	kinesin-like protein KIN-5A
turquoise	LOC110033089	lysine-specific demethylase JMJ25-like	lysine-specific demethylase JMJ25-like
turquoise	LOC110033093	arogenate dehydratase/prephenate dehydratase 1, chloroplastic-like	arogenate dehydratase/prephenate dehydratase 1, chloroplastic-like
turquoise	LOC110033095	BTB/POZ domain-containing protein At5g60050	BTB/POZ domain-containing protein At5g60050
turquoise	LOC110033096	transcription factor MYB48-like	transcription factor MYB48-like
turquoise	LOC110033102	uncharacterized LOC110033102	uncharacterized protein LOC110033102
turquoise	LOC110033110	EIN3-binding F-box protein 1-like	EIN3-binding F-box protein 1-like
turquoise	LOC110033118	uncharacterized LOC110033118	uncharacterized protein LOC110033118
turquoise	LOC110033120	uncharacterized LOC110033120	uncharacterized protein LOC110033120
turquoise	LOC110033123	SPX domain-containing protein 1	SPX domain-containing protein 1
turquoise	LOC110033126	zeaxanthin 7,8(7',8')-cleavage dioxygenase, chromoplastic	zeaxanthin 7,8(7',8')-cleavage dioxygenase, chromoplastic
turquoise	LOC110033130	NADH dehydrogenase (ubiquinone) complex I, assembly factor 6	NADH dehydrogenase (ubiquinone) complex I, assembly factor 6
turquoise	LOC110033140	alpha-aminoadipic semialdehyde synthase	alpha-aminoadipic semialdehyde synthase
turquoise	LOC110033141	uncharacterized LOC110033141	uncharacterized protein LOC110033141
turquoise	LOC110033200	ankyrin repeat and protein kinase domain-containing protein 1-like	ankyrin repeat and protein kinase domain-containing protein 1-like
turquoise	LOC110033219	thioredoxin-like protein Clot	thioredoxin-like protein Clot
turquoise	LOC110033224	protein POLYCHOME-like	protein POLYCHOME-like
turquoise	LOC110033240	geraniol 8-hydroxylase-like	geraniol 8-hydroxylase-like
turquoise	LOC110033243	uncharacterized LOC110033243	uncharacterized protein LOC110033243
turquoise	LOC110033245	glucosamine 6-phosphate N-acetyltransferase 1	glucosamine 6-phosphate N-acetyltransferase 1
turquoise	LOC110033262	uncharacterized LOC110033262	uncharacterized protein LOC110033262
turquoise	LOC110033266	transcription factor bHLH130-like	transcription factor bHLH130-like
turquoise	LOC110033327	auxin-responsive protein SAUR72-like	auxin-responsive protein SAUR72-like
turquoise	LOC110033334	uncharacterized LOC110033334	uncharacterized protein LOC110033334
turquoise	LOC110033359	probable methyltransferase PMT18	probable methyltransferase PMT18
turquoise	LOC110033385	mitogen-activated protein kinase 9-like	mitogen-activated protein kinase 9-like
turquoise	LOC110033390	UDP-sugar pyrophosphorylase	UDP-sugar pyrophosphorylase
turquoise	LOC110033421	uncharacterized LOC110033421	uncharacterized protein LOC110033421
turquoise	LOC110033435	probable adenylate kinase 7, mitochondrial	probable adenylate kinase 7, mitochondrial
turquoise	LOC110033462	uncharacterized LOC110033462	uncharacterized protein LOC110033462
turquoise	LOC110033463	rho GTPase-activating protein 7-like	rho GTPase-activating protein 6-like|rho GTPase-activating protein 7-like
turquoise	LOC110033471	mediator of RNA polymerase II transcription subunit 15a-like	mediator of RNA polymerase II transcription subunit 15a-like
turquoise	LOC110033472	mediator of RNA polymerase II transcription subunit 15a-like	mediator of RNA polymerase II transcription subunit 15a-like
turquoise	LOC110033473	CASP-like protein 1E1	CASP-like protein 1E1
turquoise	LOC110033474	protein ALTERED XYLOGLUCAN 4-like	protein ALTERED XYLOGLUCAN 4-like
turquoise	LOC110033490	cell wall / vacuolar inhibitor of fructosidase 2	cell wall / vacuolar inhibitor of fructosidase 2
turquoise	LOC110033500	probable voltage-gated potassium channel subunit beta	probable voltage-gated potassium channel subunit beta
turquoise	LOC110033524	glutathionyl-hydroquinone reductase YqjG-like	uncharacterized protein LOC110033524
turquoise	LOC110033553	14-3-3-like protein 16R	14-3-3-like protein 16R
turquoise	LOC110033568	AT-hook motif nuclear-localized protein 7-like	AT-hook motif nuclear-localized protein 7-like
turquoise	LOC110033587	disease resistance protein RGA2-like	disease resistance protein RGA2-like
turquoise	LOC110033650	probable ethanolamine kinase	probable ethanolamine kinase
turquoise	LOC110033690	uncharacterized LOC110033690	uncharacterized protein LOC110033690
turquoise	LOC110033717	vacuolar iron transporter 1.1	vacuolar iron transporter 1.1
turquoise	LOC110033719	SNF1-related protein kinase regulatory subunit gamma-1-like	LOW QUALITY PROTEIN: SNF1-related protein kinase regulatory subunit gamma-1-like
turquoise	LOC110033731	ubiquitin-conjugating enzyme E2 36-like	ubiquitin-conjugating enzyme E2 36-like
turquoise	LOC110033739	protein LURP-one-related 8-like	protein LURP-one-related 8-like
turquoise	LOC110033745	uncharacterized LOC110033745	uncharacterized protein LOC110033745
turquoise	LOC110033758	tubby-like F-box protein 1	tubby-like F-box protein 1
turquoise	LOC110033773	uncharacterized transmembrane protein DDB_G0289901-like	uncharacterized transmembrane protein DDB_G0289901-like
turquoise	LOC110033777	protein DETOXIFICATION 16-like	protein DETOXIFICATION 16-like
turquoise	LOC110033814	MFP1 attachment factor 1-like	MFP1 attachment factor 1-like
turquoise	LOC110033828	mitotic checkpoint protein BUB3.1-like	mitotic checkpoint protein BUB3.1-like
turquoise	LOC110033833	MADS-box transcription factor 50-like	MADS-box transcription factor 50-like|MADS box protein|suppressor of overexpression of CO1
turquoise	LOC110033839	TBC1 domain family member 17-like	TBC1 domain family member 17-like
turquoise	LOC110033862	transmembrane protein 53-B	transmembrane protein 53-B
turquoise	LOC110033864	GEM-like protein 7	GEM-like protein 7
turquoise	LOC110033865	uncharacterized protein At2g02148	uncharacterized protein At2g02148
turquoise	LOC110033880	ABC transporter C family member 5	ABC transporter C family member 5
turquoise	LOC110033891	uncharacterized LOC110033891	uncharacterized protein LOC110033891
turquoise	LOC110033901	inorganic phosphate transporter 1-6-like	LOW QUALITY PROTEIN: inorganic phosphate transporter 1-6-like
turquoise	LOC110033903	CDT1-like protein a, chloroplastic	CDT1-like protein a, chloroplastic
turquoise	LOC110033926	sorting nexin 1	LOW QUALITY PROTEIN: sorting nexin 1
turquoise	LOC110033936	adenine/guanine permease AZG1	adenine/guanine permease AZG1
turquoise	LOC110033953	AT-hook motif nuclear-localized protein 10-like	AT-hook motif nuclear-localized protein 10-like
turquoise	LOC110033955	RAN GTPase-activating protein 2-like	RAN GTPase-activating protein 2-like
turquoise	LOC110033963	uncharacterized LOC110033963	uncharacterized protein LOC110033963
turquoise	LOC110033970	uncharacterized LOC110033970	uncharacterized protein LOC110033970
turquoise	LOC110033981	protein YIPF1 homolog	protein YIPF1 homolog
turquoise	LOC110033997	eukaryotic translation initiation factor 4B1-like	LOW QUALITY PROTEIN: eukaryotic translation initiation factor 4B1-like
turquoise	LOC110034010	calcium-dependent protein kinase 18-like	calcium-dependent protein kinase 18-like
turquoise	LOC110034015	probable histone chaperone ASF1A	probable histone chaperone ASF1A
turquoise	LOC110034018	hexokinase-2-like	hexokinase-2-like
turquoise	LOC110034029	2-oxoglutarate-Fe(II) type oxidoreductase-like	2-oxoglutarate-Fe(II) type oxidoreductase-like
turquoise	LOC110034043	GDSL esterase/lipase At3g26430-like	GDSL esterase/lipase At3g26430-like
turquoise	LOC110034049	uncharacterized LOC110034049	uncharacterized protein LOC110034049
turquoise	LOC110034070	autophagy-related protein 8C	autophagy-related protein 8C
turquoise	LOC110034078	protein FAF-like, chloroplastic	LOW QUALITY PROTEIN: protein FAF-like, chloroplastic
turquoise	LOC110034086	adenosine deaminase-like protein	adenosine deaminase-like protein
turquoise	LOC110034092	DELLA protein SLR1-like	LOW QUALITY PROTEIN: DELLA protein SLR1-like
turquoise	LOC110034116	probable serine/threonine-protein kinase WNK11	probable serine/threonine-protein kinase WNK11
turquoise	LOC110034121	exocyst complex component SEC3A-like	exocyst complex component SEC3A-like
turquoise	LOC110034154	WPP domain-interacting protein 1-like	WPP domain-interacting protein 1-like
turquoise	LOC110034179	two-component response regulator ORR10-like	two-component response regulator ORR10-like
turquoise	LOC110034226	xyloglucan 6-xylosyltransferase 2-like	xyloglucan 6-xylosyltransferase 2-like
turquoise	LOC110034252	protein LATERAL ROOT PRIMORDIUM 1-like	protein LATERAL ROOT PRIMORDIUM 1-like
turquoise	LOC110034269	uncharacterized LOC110034269	uncharacterized protein LOC110034269
turquoise	LOC110034287	40S ribosomal protein S17-3-like	40S ribosomal protein S17-3-like
turquoise	LOC110034346	non-specific lipid-transfer protein 2-like	non-specific lipid-transfer protein 2-like
turquoise	LOC110034383	guard cell S-type anion channel SLAC1-like	guard cell S-type anion channel SLAC1-like
turquoise	LOC110034396	dnaJ protein homolog 2-like	dnaJ protein homolog 2-like
turquoise	LOC110034410	josephin-like protein	josephin-like protein
turquoise	LOC110034443	uncharacterized LOC110034443	uncharacterized protein LOC110034443
turquoise	LOC110034450	uncharacterized LOC110034450	uncharacterized protein LOC110034450
turquoise	LOC110034471	tetraspanin-8-like	tetraspanin-8-like
turquoise	LOC110034480	ninja-family protein Os05g0558800-like	ninja-family protein Os05g0558800-like
turquoise	LOC110034486	probable NAD(P)H dehydrogenase (quinone) FQR1-like 1	probable NAD(P)H dehydrogenase (quinone) FQR1-like 1
turquoise	LOC110034509	peptidyl-prolyl cis-trans isomerase CYP19-4-like	peptidyl-prolyl cis-trans isomerase CYP19-4-like
turquoise	LOC110034514	zinc-finger homeodomain protein 9-like	zinc-finger homeodomain protein 9-like
turquoise	LOC110034527	14-3-3-like protein F	14-3-3-like protein F
turquoise	LOC110034548	oil body-associated protein 1A-like	oil body-associated protein 1A-like
turquoise	LOC110034556	U-box domain-containing protein 7-like	U-box domain-containing protein 7-like
turquoise	LOC110034562	uncharacterized LOC110034562	uncharacterized protein LOC110034562
turquoise	LOC110034572	MAG2-interacting protein 2	MAG2-interacting protein 2
turquoise	LOC110034581	tryptophan aminotransferase-related protein 1-like	tryptophan aminotransferase-related protein 1-like
turquoise	LOC110034609	LOB domain-containing protein 41-like	LOB domain-containing protein 41-like
turquoise	LOC110034635	calcineurin subunit B type 2	calcineurin subunit B type 2
turquoise	LOC110034665	sucrose synthase 1-like	sucrose synthase 1-like
turquoise	LOC110034668	putative chloride channel-like protein CLC-g	putative chloride channel-like protein CLC-g
turquoise	LOC110034670	uncharacterized LOC110034670	uncharacterized protein LOC110034670
turquoise	LOC110034793	polygalacturonase QRT3-like	polygalacturonase QRT3-like
turquoise	LOC110034798	plant UBX domain-containing protein 4-like	plant UBX domain-containing protein 4-like
turquoise	LOC110034809	ABC transporter B family member 9-like	ABC transporter B family member 9-like
turquoise	LOC110034833	uncharacterized LOC110034833	uncharacterized protein LOC110034833
turquoise	LOC110034840	E3 ubiquitin-protein ligase ATL4-like	E3 ubiquitin-protein ligase ATL4-like
turquoise	LOC110034864	nudix hydrolase 23, chloroplastic-like	nudix hydrolase 23, chloroplastic-like
turquoise	LOC110034874	7-deoxyloganetin glucosyltransferase-like	7-deoxyloganetin glucosyltransferase-like
turquoise	LOC110034916	putative magnesium transporter MRS2-G	putative magnesium transporter MRS2-G
turquoise	LOC110034918	uncharacterized LOC110034918	uncharacterized protein LOC110034918
turquoise	LOC110034928	protein-lysine methyltransferase METTL21D	protein-lysine methyltransferase METTL21D
turquoise	LOC110034996	nuclear transcription factor Y subunit B-3-like	nuclear transcription factor Y subunit B-3-like
turquoise	LOC110034998	mavicyanin-like	mavicyanin-like
turquoise	LOC110035000	1-aminocyclopropane-1-carboxylate oxidase 2	1-aminocyclopropane-1-carboxylate oxidase 2
turquoise	LOC110035009	tubulin alpha-3 chain-like	tubulin alpha-3 chain-like
turquoise	LOC110035019	probably inactive leucine-rich repeat receptor-like protein kinase IMK2	probably inactive leucine-rich repeat receptor-like protein kinase IMK2
turquoise	LOC110035024	probable serine/threonine-protein kinase PBL21	probable serine/threonine-protein kinase PBL21
turquoise	LOC110035046	thaumatin-like protein 1	thaumatin-like protein 1
turquoise	LOC110035047	uncharacterized LOC110035047	uncharacterized protein LOC110035047
turquoise	LOC110035066	glucose and ribitol dehydrogenase-like	glucose and ribitol dehydrogenase-like
turquoise	LOC110035076	probable thiamine biosynthetic bifunctional enzyme, chloroplastic	probable thiamine biosynthetic bifunctional enzyme, chloroplastic
turquoise	LOC110035093	serine/threonine-protein phosphatase PP1-like	serine/threonine-protein phosphatase PP1-like
turquoise	LOC110035099	calmodulin-like protein 3	calmodulin-like protein 3
turquoise	LOC110035167	uncharacterized LOC110035167	uncharacterized protein LOC110035167
turquoise	LOC110035171	AT-hook motif nuclear-localized protein 7-like	AT-hook motif nuclear-localized protein 7-like
turquoise	LOC110035176	protein JINGUBANG	protein JINGUBANG
turquoise	LOC110035228	E3 ubiquitin-protein ligase RING1-like	E3 ubiquitin-protein ligase RING1-like
turquoise	LOC110035280	probable inactive poly [ADP-ribose] polymerase SRO1	probable inactive poly [ADP-ribose] polymerase SRO1
turquoise	LOC110035284	nuclear speckle RNA-binding protein A-like	nuclear speckle RNA-binding protein A-like
turquoise	LOC110035320	30S ribosomal protein S1, chloroplastic-like	30S ribosomal protein S1, chloroplastic-like
turquoise	LOC110035346	uncharacterized acetyltransferase At3g50280-like	uncharacterized acetyltransferase At3g50280-like
turquoise	LOC110035358	uncharacterized LOC110035358	uncharacterized protein LOC110035358
turquoise	LOC110035360	60S acidic ribosomal protein P0-like	60S acidic ribosomal protein P0-like
turquoise	LOC110035402	leucine-rich repeat receptor-like protein kinase PXC1	leucine-rich repeat receptor-like protein kinase PXC1
turquoise	LOC110035417	embryonic protein DC-8-like	embryonic protein DC-8-like
turquoise	LOC110035448	probable BOI-related E3 ubiquitin-protein ligase 3	probable BOI-related E3 ubiquitin-protein ligase 3
turquoise	LOC110035468	indole-3-glycerol phosphate synthase, chloroplastic-like	indole-3-glycerol phosphate synthase, chloroplastic-like
turquoise	LOC110035471	RHOMBOID-like protein 1	RHOMBOID-like protein 1
turquoise	LOC110035490	two-component response regulator ORR9-like	two-component response regulator ORR9-like
turquoise	LOC110035501	uncharacterized membrane protein C776.05	uncharacterized membrane protein C776.05
turquoise	LOC110035513	mavicyanin-like	mavicyanin-like
turquoise	LOC110035556	nicotinamide adenine dinucleotide transporter 1, chloroplastic-like	LOW QUALITY PROTEIN: nicotinamide adenine dinucleotide transporter 1, chloroplastic-like
turquoise	LOC110035585	protein TPR3-like	protein TPR3-like
turquoise	LOC110035609	inorganic phosphate transporter 1-4-like	inorganic phosphate transporter 1-4-like
turquoise	LOC110035610	uncharacterized LOC110035610	uncharacterized protein LOC110035610
turquoise	LOC110035635	uncharacterized LOC110035635	uncharacterized protein LOC110035635
turquoise	LOC110035657	probable amino acid permease 7	probable amino acid permease 7
turquoise	LOC110035661	bidirectional sugar transporter SWEET6b-like	bidirectional sugar transporter SWEET6b-like
turquoise	LOC110035687	60S ribosomal protein L26-2-like	60S ribosomal protein L26-2-like
turquoise	LOC110035688	O-glucosyltransferase rumi	O-glucosyltransferase rumi
turquoise	LOC110035702	pentatricopeptide repeat-containing protein At4g16835, mitochondrial-like	pentatricopeptide repeat-containing protein At4g16835, mitochondrial-like
turquoise	LOC110035767	mechanosensitive ion channel protein 6-like	mechanosensitive ion channel protein 6-like
turquoise	LOC110035769	receptor like protein kinase S.2	receptor like protein kinase S.2
turquoise	LOC110035778	transcription factor ILR3-like	transcription factor ILR3-like
turquoise	LOC110035782	uncharacterized LOC110035782	uncharacterized protein LOC110035782
turquoise	LOC110035791	probable protein phosphatase 2C 51	probable protein phosphatase 2C 51
turquoise	LOC110035794	cyclin-dependent kinase inhibitor 1-like	cyclin-dependent kinase inhibitor 1-like
turquoise	LOC110035797	F-box only protein 6	F-box only protein 6
turquoise	LOC110035800	junctophilin-3-like	junctophilin-3-like
turquoise	LOC110035812	iron-sulfur cluster assembly protein 1-like	iron-sulfur cluster assembly protein 1-like
turquoise	LOC110035833	TIMELESS-interacting protein	TIMELESS-interacting protein
turquoise	LOC110035839	lysine-specific histone demethylase 1 homolog 1-like	LOW QUALITY PROTEIN: lysine-specific histone demethylase 1 homolog 1-like
turquoise	LOC110035841	auxin response factor 3-like	auxin response factor 3-like
turquoise	LOC110035846	ubiquitin-conjugating enzyme E2 2	ubiquitin-conjugating enzyme E2 2
turquoise	LOC110035851	protein JINGUBANG-like	LOW QUALITY PROTEIN: protein JINGUBANG-like
turquoise	LOC110035857	acyl-coenzyme A thioesterase 13	acyl-coenzyme A thioesterase 13
turquoise	LOC110035881	protein YIPF6 homolog	protein YIPF6 homolog
turquoise	LOC110035888	putative pumilio homolog 8, chloroplastic	putative pumilio homolog 8, chloroplastic
turquoise	LOC110035898	uncharacterized LOC110035898	LOW QUALITY PROTEIN: uncharacterized protein LOC110035898
turquoise	LOC110035901	phosphatidylinositol/phosphatidylcholine transfer protein SFH12-like	phosphatidylinositol/phosphatidylcholine transfer protein SFH12-like
turquoise	LOC110035902	uncharacterized LOC110035902	uncharacterized protein LOC110035902
turquoise	LOC110035905	uncharacterized LOC110035905	uncharacterized protein LOC110035905
turquoise	LOC110035917	probable arabinosyltransferase ARAD1	probable arabinosyltransferase ARAD1
turquoise	LOC110035948	putative ALA-interacting subunit 2	putative ALA-interacting subunit 2
turquoise	LOC110035964	zinc finger protein ZAT9-like	zinc finger protein ZAT9-like
turquoise	LOC110035973	polyadenylate-binding protein RBP47-like	polyadenylate-binding protein RBP47-like
turquoise	LOC110036026	binding partner of ACD11 1-like	binding partner of ACD11 1-like
turquoise	LOC110036040	profilin-3	profilin-3
turquoise	LOC110036062	LOB domain-containing protein 6-like	LOB domain-containing protein 6-like
turquoise	LOC110036106	uncharacterized LOC110036106	uncharacterized protein LOC110036106
turquoise	LOC110036113	putative glucuronosyltransferase PGSIP8	putative glucuronosyltransferase PGSIP8
turquoise	LOC110036125	oil body-associated protein 1A-like	oil body-associated protein 1A-like
turquoise	LOC110036143	60S ribosomal protein L36a	60S ribosomal protein L36a
turquoise	LOC110036150	low-temperature-induced 65 kDa protein-like	low-temperature-induced 65 kDa protein-like
turquoise	LOC110036205	mediator of RNA polymerase II transcription subunit 32-like	LOW QUALITY PROTEIN: mediator of RNA polymerase II transcription subunit 32-like
turquoise	LOC110036210	9-cis-epoxycarotenoid dioxygenase, chloroplastic-like	LOW QUALITY PROTEIN: 9-cis-epoxycarotenoid dioxygenase, chloroplastic-like
turquoise	LOC110036228	uncharacterized LOC110036228	uncharacterized protein LOC110036228
turquoise	LOC110036257	histone-lysine N-methyltransferase, H3 lysine-9 specific SUVH5-like	histone-lysine N-methyltransferase, H3 lysine-9 specific SUVH5-like
turquoise	LOC110036275	anti-sigma-I factor RsgI6-like	uncharacterized protein LOC110036275
turquoise	LOC110036298	uncharacterized LOC110036298	uncharacterized protein LOC110036298
turquoise	LOC110036313	uncharacterized LOC110036313	uncharacterized protein LOC110036313
turquoise	LOC110036334	glucan endo-1,3-beta-glucosidase 14-like	glucan endo-1,3-beta-glucosidase 14-like
turquoise	LOC110036354	uncharacterized protein C24B11.05-like	uncharacterized protein C24B11.05-like
turquoise	LOC110036363	F-box/LRR-repeat protein 3	F-box/LRR-repeat protein 3
turquoise	LOC110036433	universal stress protein PHOS34-like	universal stress protein PHOS34-like
turquoise	LOC110036476	polypyrimidine tract-binding protein homolog 1-like	polypyrimidine tract-binding protein homolog 1-like
turquoise	LOC110036482	DNA polymerase I A, chloroplastic/mitochondrial-like	DNA polymerase I A, chloroplastic/mitochondrial-like
turquoise	LOC110036487	uncharacterized LOC110036487	uncharacterized protein LOC110036487
turquoise	LOC110036504	60S acidic ribosomal protein P3-like	60S acidic ribosomal protein P3-like
turquoise	LOC110036509	pentatricopeptide repeat-containing protein At1g31430	pentatricopeptide repeat-containing protein At1g31430
turquoise	LOC110036511	protein trichome birefringence-like 16	protein trichome birefringence-like 14|protein trichome birefringence-like 16
turquoise	LOC110036522	WEB family protein At5g16730, chloroplastic-like	WEB family protein At5g16730, chloroplastic-like
turquoise	LOC110036524	putative serine carboxypeptidase-like 23	putative serine carboxypeptidase-like 23
turquoise	LOC110036526	40S ribosomal protein S15a-5-like	40S ribosomal protein S15a-5-like
turquoise	LOC110036581	vacuolar protein sorting-associated protein 41 homolog	vacuolar protein sorting-associated protein 41 homolog
turquoise	LOC110036683	E3 ubiquitin-protein ligase BRE1-like	E3 ubiquitin-protein ligase BRE1-like
turquoise	LOC110036698	L-ascorbate oxidase homolog	LOW QUALITY PROTEIN: L-ascorbate oxidase homolog
turquoise	LOC110036702	nudix hydrolase 23, chloroplastic-like	nudix hydrolase 23, chloroplastic-like
turquoise	LOC110036736	UDP-glucuronate 4-epimerase 4-like	UDP-glucuronate 4-epimerase 4-like
turquoise	LOC110036739	actin-like	actin-like
turquoise	LOC110036755	H/ACA ribonucleoprotein complex non-core subunit NAF1-like	H/ACA ribonucleoprotein complex non-core subunit NAF1-like
turquoise	LOC110036770	plant UBX domain-containing protein 1	plant UBX domain-containing protein 1
turquoise	LOC110036782	22.0 kDa class IV heat shock protein	22.0 kDa class IV heat shock protein
turquoise	LOC110036815	M-phase-specific PLK1-interacting protein-like	M-phase-specific PLK1-interacting protein-like
turquoise	LOC110036834	tetraspanin-7-like	tetraspanin-7-like
turquoise	LOC110036856	probable magnesium transporter NIPA9	probable magnesium transporter NIPA9
turquoise	LOC110036857	uncharacterized LOC110036857	uncharacterized protein LOC110036857
turquoise	LOC110036871	transmembrane protein 147	transmembrane protein 147
turquoise	LOC110036883	protein OS-9 homolog	protein OS-9 homolog
turquoise	LOC110036901	probable E3 ubiquitin-protein ligase RHG1A	probable E3 ubiquitin-protein ligase RHG1A
turquoise	LOC110036928	LOB domain-containing protein 6-like	LOB domain-containing protein 6-like
turquoise	LOC110036940	uncharacterized LOC110036940	uncharacterized protein LOC110036940
turquoise	LOC110036966	probable serine/threonine-protein kinase PBL7	probable serine/threonine-protein kinase PBL7
turquoise	LOC110037009	heat stress transcription factor A-1-like	heat stress transcription factor A-1-like
turquoise	LOC110037023	transcription factor RF2b-like	transcription factor RF2b-like
turquoise	LOC110037031	enoyl-CoA delta isomerase 2, peroxisomal-like	enoyl-CoA delta isomerase 2, peroxisomal-like
turquoise	LOC110037049	uncharacterized LOC110037049	uncharacterized protein LOC110037049
turquoise	LOC110037050	serine/threonine protein phosphatase 2A 57 kDa regulatory subunit B'	serine/threonine protein phosphatase 2A 57 kDa regulatory subunit B' kappa isoform
turquoise	LOC110037051	cytokinin riboside 5'-monophosphate phosphoribohydrolase LOG3-like	cytokinin riboside 5'-monophosphate phosphoribohydrolase LOG3-like
turquoise	LOC110037052	hypersensitive-induced response protein 1	hypersensitive-induced response protein 1
turquoise	LOC110037053	serine/threonine-protein kinase AFC3	serine/threonine-protein kinase AFC3
turquoise	LOC110037065	heat shock 70 kDa protein 8-like	heat shock 70 kDa protein 8-like
turquoise	LOC110037075	protein TONNEAU 1b-like	protein TONNEAU 1b-like
turquoise	LOC110037078	uncharacterized LOC110037078	uncharacterized protein LOC110037078
turquoise	LOC110037083	probable ADP-ribosylation factor GTPase-activating protein AGD5	probable ADP-ribosylation factor GTPase-activating protein AGD5
turquoise	LOC110037094	lysM domain receptor-like kinase 3	lysM domain receptor-like kinase 3
turquoise	LOC110037102	uncharacterized LOC110037102	uncharacterized protein LOC110037102
turquoise	LOC110037124	uncharacterized LOC110037124	uncharacterized protein LOC110037124
turquoise	LOC110037132	sialyltransferase-like protein 1	sialyltransferase-like protein 1
turquoise	LOC110037234	probable transcription factor At3g04930	probable transcription factor At3g04930
turquoise	LOC110037263	GBF-interacting protein 1-like	GBF-interacting protein 1-like
turquoise	LOC110037264	bromodomain-containing factor 1-like	bromodomain-containing factor 1-like
turquoise	LOC110037279	UDP-galactose/UDP-glucose transporter 2-like	UDP-galactose/UDP-glucose transporter 2-like
turquoise	LOC110037300	polygalacturonase inhibitor 2-like	polygalacturonase inhibitor 2-like
turquoise	LOC110037317	calmodulin-binding protein 25-like	calmodulin-binding protein 25-like
turquoise	LOC110037325	uncharacterized LOC110037325	uncharacterized protein LOC110037325
turquoise	LOC110037327	sucrose nonfermenting 4-like protein	sucrose nonfermenting 4-like protein
turquoise	LOC110037328	protein phosphatase inhibitor 2	protein phosphatase inhibitor 2
turquoise	LOC110037387	ADP-ribosylation factor 1-like	ADP-ribosylation factor 1-like
turquoise	LOC110037400	ELMO domain-containing protein C	ELMO domain-containing protein C
turquoise	LOC110037402	probable ADP-ribosylation factor GTPase-activating protein AGD14	probable ADP-ribosylation factor GTPase-activating protein AGD14
turquoise	LOC110037418	uncharacterized LOC110037418	uncharacterized protein LOC110037418
turquoise	LOC110037421	probable arabinosyltransferase ARAD1	LOW QUALITY PROTEIN: probable arabinosyltransferase ARAD1
turquoise	LOC110037423	uncharacterized protein At1g04910-like	uncharacterized protein At1g04910-like
turquoise	LOC110037463	histone H2B.1-like	histone H2B.1-like
turquoise	LOC110037465	beta-1,4-mannosyl-glycoprotein 4-beta-N-acetylglucosaminyltransferase-like	beta-1,4-mannosyl-glycoprotein 4-beta-N-acetylglucosaminyltransferase-like
turquoise	LOC110037475	uncharacterized LOC110037475	uncharacterized protein LOC110037475
turquoise	LOC110037485	uncharacterized LOC110037485	uncharacterized protein LOC110037485
turquoise	LOC110037555	RING-H2 finger protein ATL56-like	RING-H2 finger protein ATL56-like
turquoise	LOC110037582	uncharacterized protein YNL011C	gluconeogenesis factor|uncharacterized protein LOC110037582|uncharacterized protein YNL011C
turquoise	LOC110037606	uncharacterized LOC110037606	uncharacterized protein LOC110037606
turquoise	LOC110037607	cysteine-rich receptor-like protein kinase 2	cysteine-rich receptor-like protein kinase 2
turquoise	LOC110037609	probable serine/threonine-protein kinase At1g01540	probable serine/threonine-protein kinase At1g01540
turquoise	LOC110037656	26S proteasome non-ATPase regulatory subunit 13 homolog B-like	26S proteasome non-ATPase regulatory subunit 13 homolog B-like
turquoise	LOC110037674	trihelix transcription factor ASIL1-like	trihelix transcription factor ASIL1-like
turquoise	LOC110037678	arginine/serine-rich coiled-coil protein 2	arginine/serine-rich coiled-coil protein 2|protein starmaker
turquoise	LOC110037701	uncharacterized F-box/LRR-repeat protein C02F5.7-like	uncharacterized F-box/LRR-repeat protein C02F5.7-like
turquoise	LOC110037712	inactive TPR repeat-containing thioredoxin TTL3-like	inactive TPR repeat-containing thioredoxin TTL3-like
turquoise	LOC110037727	late embryogenesis abundant protein, group 3-like	late embryogenesis abundant protein, group 3-like
turquoise	LOC110037733	putative magnesium transporter MRS2-G	putative magnesium transporter MRS2-G
turquoise	LOC110037734	uncharacterized LOC110037734	uncharacterized protein LOC110037734
turquoise	LOC110037745	uncharacterized LOC110037745	uncharacterized protein LOC110037745
turquoise	LOC110037765	auxin-responsive protein SAUR32-like	auxin-responsive protein SAUR32-like
turquoise	LOC110037772	uncharacterized LOC110037772	uncharacterized protein LOC110037772
turquoise	LOC110037800	amino acid transporter ANT1-like	amino acid transporter ANT1-like
turquoise	LOC110037815	E3 ubiquitin-protein ligase RNF4-like	E3 ubiquitin-protein ligase RNF4-like
turquoise	LOC110037856	polygalacturonase inhibitor-like	polygalacturonase inhibitor-like
turquoise	LOC110037859	heavy metal-associated isoprenylated plant protein 5-like	heavy metal-associated isoprenylated plant protein 5-like
turquoise	LOC110037861	protein BASIC PENTACYSTEINE7-like	protein BASIC PENTACYSTEINE7-like
turquoise	LOC110037944	gibberellin 3-beta-dioxygenase 1-like	gibberellin 3-beta-dioxygenase 1-like
turquoise	LOC110037964	protein LATERAL ROOT PRIMORDIUM 1-like	protein LATERAL ROOT PRIMORDIUM 1-like
turquoise	LOC110037973	uncharacterized protein DDB_G0275933	uncharacterized protein DDB_G0275933
turquoise	LOC110037983	uncharacterized LOC110037983	uncharacterized protein LOC110037983
turquoise	LOC110037997	mitochondrial substrate carrier family protein C	mitochondrial substrate carrier family protein C
turquoise	LOC110038005	elongation factor 2-like	elongation factor 2-like
turquoise	LOC110038010	cysteine desulfurase, mitochondrial-like	cysteine desulfurase, mitochondrial-like
turquoise	LOC110038012	sucrose transport protein SUT1-like	sucrose transport protein SUT1-like
turquoise	LOC110038031	uncharacterized LOC110038031	uncharacterized protein LOC110038031
turquoise	LOC110038109	serine/threonine-protein kinase ATG1t	serine/threonine-protein kinase ATG1t
turquoise	LOC110038122	F-box/LRR-repeat protein At1g67190	F-box/LRR-repeat protein At1g67190
turquoise	LOC110038123	60S ribosomal protein L27a-3-like	60S ribosomal protein L27a-3-like
turquoise	LOC110038152	uncharacterized LOC110038152	uncharacterized protein LOC110038152
turquoise	LOC110038186	uncharacterized LOC110038186	uncharacterized protein LOC110038186
turquoise	LOC110038189	homeobox-leucine zipper protein HOX19-like	homeobox-leucine zipper protein HOX19-like
turquoise	LOC110038198	U-box domain-containing protein 1-like	U-box domain-containing protein 1-like
turquoise	LOC110038201	clathrin interactor EPSIN 3-like	clathrin interactor EPSIN 3-like
turquoise	LOC110038231	serine carboxypeptidase-like	serine carboxypeptidase-like
turquoise	LOC110038258	sister chromatid cohesion protein DCC1	sister chromatid cohesion protein DCC1
turquoise	LOC110038282	ATPase family AAA domain-containing protein 1-like	ATPase family AAA domain-containing protein 1-like
turquoise	LOC110038283	RNA-binding protein 1-like	RNA-binding protein 1-like
turquoise	LOC110038293	pentatricopeptide repeat-containing protein At3g63370, chloroplastic-like	pentatricopeptide repeat-containing protein At3g63370, chloroplastic-like
turquoise	LOC110038331	gamma carbonic anhydrase-like 2, mitochondrial	gamma carbonic anhydrase-like 2, mitochondrial
turquoise	LOC110038341	protein LNK2	protein LNK2
turquoise	LOC110038348	COBRA-like protein 1	COBRA-like protein 1
turquoise	LOC110038359	uncharacterized LOC110038359	uncharacterized protein LOC110038359
turquoise	LOC110038370	tobamovirus multiplication protein 2B	tobamovirus multiplication protein 2B
turquoise	LOC110038393	60S ribosomal protein L6-3-like	60S ribosomal protein L6-3-like
turquoise	LOC110038402	TBCC domain-containing protein 1	TBCC domain-containing protein 1
turquoise	LOC110038404	uncharacterized LOC110038404	uncharacterized protein LOC110038404
turquoise	LOC110038405	uncharacterized LOC110038405	uncharacterized protein LOC110038405
turquoise	LOC110038406	protein TPR2-like	protein TPR2-like
turquoise	LOC110038421	BTB/POZ and MATH domain-containing protein 1-like	BTB/POZ and MATH domain-containing protein 1-like
turquoise	LOC110038423	stem-specific protein TSJT1-like	LOW QUALITY PROTEIN: stem-specific protein TSJT1-like
turquoise	LOC110038469	uncharacterized LOC110038469	uncharacterized protein LOC110038469
turquoise	LOC110038473	TBC1 domain family member 15-like	TBC1 domain family member 15-like
turquoise	LOC110038502	RNA-binding protein with multiple splicing	RNA-binding protein with multiple splicing
turquoise	LOC110038506	pentatricopeptide repeat-containing protein At5g15980, mitochondrial-like	pentatricopeptide repeat-containing protein At5g15980, mitochondrial-like
turquoise	LOC110038509	uncharacterized LOC110038509	uncharacterized protein LOC110038509
turquoise	LOC110038542	uncharacterized LOC110038542	uncharacterized protein LOC110038542
turquoise	LOC110038551	peroxisome biogenesis protein 22	peroxisome biogenesis protein 22
turquoise	LOC110038573	protein DMR6-LIKE OXYGENASE 2-like	LOW QUALITY PROTEIN: protein DMR6-LIKE OXYGENASE 2-like
turquoise	LOC110038582	mechanosensitive ion channel protein 6-like	mechanosensitive ion channel protein 6-like
turquoise	LOC110038622	heat stress transcription factor A-1-like	heat stress transcription factor A-1-like
turquoise	LOC110038643	LRR receptor-like serine/threonine-protein kinase FEI 1	LOW QUALITY PROTEIN: LRR receptor-like serine/threonine-protein kinase FEI 1
turquoise	LOC110038706	transcription factor HEC2-like	transcription factor HEC2-like
turquoise	LOC110038718	probable alpha,alpha-trehalose-phosphate synthase [UDP-forming] 7	LOW QUALITY PROTEIN: probable alpha,alpha-trehalose-phosphate synthase [UDP-forming] 7
turquoise	LOC110038722	ubiquitin-conjugating enzyme E2 32-like	ubiquitin-conjugating enzyme E2 32-like
turquoise	LOC110038730	probable tyrosine-protein phosphatase At1g05000	probable tyrosine-protein phosphatase At1g05000
turquoise	LOC110038740	kinesin-like protein KIN-14R	kinesin-like protein KIN-14R
turquoise	LOC110038750	CBL-interacting protein kinase 18-like	CBL-interacting protein kinase 18-like
turquoise	LOC110038752	cellulose synthase-like protein D4	LOW QUALITY PROTEIN: cellulose synthase-like protein D4
turquoise	LOC110038764	carboxy-terminal domain RNA polymerase II polypeptide A small phosphatase 1-like	carboxy-terminal domain RNA polymerase II polypeptide A small phosphatase 1-like
turquoise	LOC110038815	histone deacetylase 19-like	histone deacetylase 19-like
turquoise	LOC110038820	proline-rich receptor-like protein kinase PERK10	proline-rich receptor-like protein kinase PERK10
turquoise	LOC110038821	BURP domain-containing protein 12-like	BURP domain-containing protein 12-like
turquoise	LOC110038827	F-box/kelch-repeat protein At1g67480	F-box/kelch-repeat protein At1g67480
turquoise	LOC110038832	uncharacterized protein At3g27210	uncharacterized protein At3g27210
turquoise	LOC110038836	uncharacterized LOC110038836	uncharacterized protein LOC110038836
turquoise	LOC110038842	polyadenylate-binding protein 4-like	polyadenylate-binding protein 4-like
turquoise	LOC110038853	protein CHROMATIN REMODELING 5	protein CHROMATIN REMODELING 5
turquoise	LOC110038857	probable histidine kinase 6	probable histidine kinase 6
turquoise	LOC110038868	uncharacterized LOC110038868	uncharacterized protein LOC110038868
turquoise	LOC110038883	replication factor C subunit 3	replication factor C subunit 3
turquoise	LOC110038886	protein RER1B-like	protein RER1B-like
turquoise	LOC110038896	beta-amylase 1, chloroplastic	beta-amylase 1, chloroplastic
turquoise	LOC110038912	ABC transporter G family member 5	ABC transporter G family member 5
turquoise	LOC110038918	uncharacterized LOC110038918	uncharacterized protein LOC110038918
turquoise	LOC110038923	oxalate--CoA ligase	oxalate--CoA ligase
turquoise	LOC110038928	ATP-dependent 6-phosphofructokinase 7-like	ATP-dependent 6-phosphofructokinase 7-like
turquoise	LOC110038949	uncharacterized protein At4g15970-like	LOW QUALITY PROTEIN: uncharacterized protein At4g15970-like
turquoise	LOC110038950	uncharacterized LOC110038950	uncharacterized protein LOC110038950
turquoise	LOC110038958	probable purine permease 11	probable purine permease 11
turquoise	LOC110038961	stem-specific protein TSJT1-like	stem-specific protein TSJT1-like
turquoise	LOC110038976	low-temperature-induced 65 kDa protein-like	low-temperature-induced 65 kDa protein-like
turquoise	LOC110039008	P-loop NTPase domain-containing protein LPA1-like	P-loop NTPase domain-containing protein LPA1-like
turquoise	LOC110039027	GEM-like protein 7	GEM-like protein 7
turquoise	LOC110039111	uncharacterized LOC110039111	uncharacterized protein LOC110039111
turquoise	LOC110039125	endoglucanase 24-like	endoglucanase 24-like
turquoise	LOC110039134	ras-related protein RABA1f-like	ras-related protein RABA1f-like
turquoise	LOC110039139	uncharacterized protein At4g15545-like	uncharacterized protein At4g15545-like
turquoise	LOC110039149	uncharacterized protein At1g04910-like	uncharacterized protein At1g04910-like
turquoise	LOC110039154	dnaJ protein homolog	dnaJ protein homolog
turquoise	LOC110039159	9-cis-epoxycarotenoid dioxygenase, chloroplastic-like	9-cis-epoxycarotenoid dioxygenase, chloroplastic-like
turquoise	LOC110039167	probable glutathione S-transferase parA	probable glutathione S-transferase parA
turquoise	LOC110039169	probable glutathione S-transferase parA	probable glutathione S-transferase parA
turquoise	LOC110039192	cyclin-dependent kinase F-3	cyclin-dependent kinase F-3
turquoise	LOC110039213	mitochondrial import receptor subunit TOM9-2-like	mitochondrial import receptor subunit TOM9-2-like
turquoise	LOC110039222	polyadenylate-binding protein-interacting protein 3	polyadenylate-binding protein-interacting protein 3
turquoise	LOC110039230	protein-tyrosine-phosphatase PTP1	LOW QUALITY PROTEIN: protein-tyrosine-phosphatase PTP1
turquoise	LOC110039254	SNF1-related protein kinase regulatory subunit gamma-1-like	SNF1-related protein kinase regulatory subunit gamma-1-like
turquoise	LOC110039257	uncharacterized LOC110039257	uncharacterized protein LOC110039257
turquoise	LOC110039267	uncharacterized membrane protein At3g27390	uncharacterized membrane protein At3g27390
turquoise	LOC110039280	pectinesterase QRT1	pectinesterase QRT1
turquoise	LOC110039290	exopolygalacturonase-like	exopolygalacturonase-like
turquoise	LOC110039316	patellin-4-like	patellin-4-like
turquoise	LOC110039330	F-box/kelch-repeat protein SKIP4-like	LOW QUALITY PROTEIN: F-box/kelch-repeat protein SKIP4-like
turquoise	LOC110039338	magnesium transporter MRS2-1-like	magnesium transporter MRS2-1-like
turquoise	LOC110039359	tubulin alpha chain	tubulin alpha chain
turquoise	LOC110039414	dnaJ protein homolog	dnaJ protein homolog
turquoise	LOC110039419	citrate synthase 3, peroxisomal-like	LOW QUALITY PROTEIN: citrate synthase 3, peroxisomal-like
turquoise	LOC110039425	histone-lysine N-methyltransferase family member SUVH9-like	histone-lysine N-methyltransferase family member SUVH9-like
turquoise	LOC110039445	actin-depolymerizing factor 11-like	actin-depolymerizing factor 11-like
turquoise	LOC110039446	NDR1/HIN1-like protein 10	NDR1/HIN1-like protein 10
turquoise	LOC110039456	uncharacterized LOC110039456	uncharacterized protein LOC110039456
turquoise	LOC110039464	beta-amylase 8	beta-amylase 8
turquoise	LOC110039465	phosphatidylinositol 4-phosphate 5-kinase 6-like	LOW QUALITY PROTEIN: phosphatidylinositol 4-phosphate 5-kinase 6-like
turquoise	LOC110039480	myb-related protein MYBAS2-like	myb-related protein MYBAS2-like
turquoise	LOC110039501	uncharacterized LOC110039501	uncharacterized protein LOC110039501
turquoise	LOC110039503	uncharacterized LOC110039503	uncharacterized protein LOC110039503
turquoise	LOC110039523	SPX domain-containing membrane protein OsI_17046-like	SPX domain-containing membrane protein OsI_17046-like
turquoise	LOC110039550	uncharacterized LOC110039550	uncharacterized protein LOC110039550
turquoise	LOC110039551	lysine-specific histone demethylase 1 homolog 2	lysine-specific histone demethylase 1 homolog 2
turquoise	LOC110039560	late embryogenesis abundant protein Lea5-like	late embryogenesis abundant protein Lea5-like
turquoise	LOC110039586	uncharacterized LOC110039586	uncharacterized protein LOC110039586
turquoise	LOC110039591	zinc finger CCCH domain-containing protein 27	zinc finger CCCH domain-containing protein 27
turquoise	LOC110039596	aquaporin NIP1-1-like	aquaporin NIP1-1-like

## Sheet: salmon
	Symbol	description	other_designations
salmon	LOC110017943	BAG family molecular chaperone regulator 1-like	BAG family molecular chaperone regulator 1-like
salmon	LOC110018078	protein STRICTOSIDINE SYNTHASE-LIKE 3-like	protein STRICTOSIDINE SYNTHASE-LIKE 3-like
salmon	LOC110018245	UPF0503 protein At3g09070, chloroplastic-like	UPF0503 protein At3g09070, chloroplastic-like
salmon	LOC110018389	subtilisin-like protease SBT1.4	subtilisin-like protease SBT1.4
salmon	LOC110018541	uncharacterized LOC110018541	uncharacterized protein LOC110018541
salmon	LOC110018557	uncharacterized LOC110018557	uncharacterized protein LOC110018557
salmon	LOC110018798	oligopeptide transporter 4-like	oligopeptide transporter 4-like
salmon	LOC110018973	probable transcription factor KAN2	probable transcription factor KAN2
salmon	LOC110019610	LRR receptor-like serine/threonine-protein kinase FEI 1	LRR receptor-like serine/threonine-protein kinase FEI 1
salmon	LOC110019789	probable transcription factor RL9	LOW QUALITY PROTEIN: probable transcription factor RL9
salmon	LOC110019886	uncharacterized LOC110019886	uncharacterized protein LOC110019886
salmon	LOC110020316	growth-regulating factor 4-like	growth-regulating factor 4-like
salmon	LOC110020567	osmotin-like protein	osmotin-like protein
salmon	LOC110020574	transcription factor AS1	transcription factor AS1
salmon	LOC110021742	AT-hook motif nuclear-localized protein 10-like	AT-hook motif nuclear-localized protein 10-like
salmon	LOC110023168	cytokinin dehydrogenase 11-like	LOW QUALITY PROTEIN: cytokinin dehydrogenase 11-like
salmon	LOC110023409	probable xyloglucan glycosyltransferase 2	probable xyloglucan glycosyltransferase 2
salmon	LOC110023995	uncharacterized LOC110023995	uncharacterized protein LOC110023995
salmon	LOC110024294	serine/threonine-protein kinase Nek2-like	serine/threonine-protein kinase Nek2-like
salmon	LOC110024501	uncharacterized LOC110024501	uncharacterized protein LOC110024501
salmon	LOC110024692	F-box/LRR-repeat protein At3g48880-like	F-box/LRR-repeat protein At3g48880-like
salmon	LOC110025017	myb-related protein 306-like	myb-related protein 306-like
salmon	LOC110025170	ribonucleoside-diphosphate reductase small chain-like	ribonucleoside-diphosphate reductase small chain-like
salmon	LOC110025216	TORTIFOLIA1-like protein 2	TORTIFOLIA1-like protein 2
salmon	LOC110025991	serine/threonine-protein kinase SAPK2-like	serine/threonine-protein kinase SAPK2-like
salmon	LOC110026553	probably inactive leucine-rich repeat receptor-like protein kinase IMK2	LOW QUALITY PROTEIN: probably inactive leucine-rich repeat receptor-like protein kinase IMK2
salmon	LOC110027247	uncharacterized LOC110027247	uncharacterized protein LOC110027247
salmon	LOC110027313	gibberellin-regulated protein 12-like	gibberellin-regulated protein 12-like|gibberellin-regulated protein 6-like
salmon	LOC110027857	zinc-finger homeodomain protein 1-like	zinc-finger homeodomain protein 1-like
salmon	LOC110029280	GRF1-interacting factor 1	GRF1-interacting factor 1
salmon	LOC110029871	AP2-like ethylene-responsive transcription factor ANT	AP2-like ethylene-responsive transcription factor ANT
salmon	LOC110029952	transcription factor PIF4-like	transcription factor PIF4-like
salmon	LOC110030268	growth-regulating factor 1-like	growth-regulating factor 1-like
salmon	LOC110030334	zinc-finger homeodomain protein 6-like	zinc-finger homeodomain protein 6-like
salmon	LOC110031911	BAG family molecular chaperone regulator 7	LOW QUALITY PROTEIN: BAG family molecular chaperone regulator 7
salmon	LOC110032377	probable receptor-like protein kinase At1g30570	probable receptor-like protein kinase At1g30570
salmon	LOC110032398	thaumatin-like protein	thaumatin-like protein
salmon	LOC110032658	actin-depolymerizing factor 5-like	actin-depolymerizing factor 5-like
salmon	LOC110032746	histone H1-like	histone H1-like
salmon	LOC110033009	putative lipid-transfer protein DIR1	putative lipid-transfer protein DIR1
salmon	LOC110033032	probable inactive leucine-rich repeat receptor kinase XIAO	probable inactive leucine-rich repeat receptor kinase XIAO
salmon	LOC110033509	uncharacterized LOC110033509	uncharacterized protein LOC110033509
salmon	LOC110033937	transcription repressor OFP8-like	transcription repressor OFP8-like
salmon	LOC110035781	auxin response factor 9-like	auxin response factor 9-like
salmon	LOC110036004	two-component response regulator ORR26-like	two-component response regulator ORR26-like
salmon	LOC110036139	uncharacterized LOC110036139	uncharacterized protein LOC110036139
salmon	LOC110036250	uncharacterized LOC110036250	uncharacterized protein LOC110036250
salmon	LOC110036806	growth-regulating factor 10-like	growth-regulating factor 10-like|growth-regulating factor 12-like
salmon	LOC110036924	receptor protein kinase-like protein ZAR1	receptor protein kinase-like protein ZAR1
salmon	LOC110037206	protein YABBY 2-like	protein YABBY 2-like
salmon	LOC110037988	uncharacterized LOC110037988	uncharacterized protein LOC110037988
salmon	LOC110039303	uncharacterized LOC110039303	uncharacterized protein LOC110039303
salmon	LOC110039452	high mobility group B protein 6-like	high mobility group B protein 6-like

## Sheet: brown
	Symbol	description	other_designations
brown	LOC110017802	kinesin-like protein KIN-7A	LOW QUALITY PROTEIN: kinesin-like protein KIN-7A
brown	LOC110017825	kinesin-like protein KIN-14H	kinesin-like protein KIN-14H
brown	LOC110017894	ATP-dependent DNA helicase DDM1	ATP-dependent DNA helicase DDM1
brown	LOC110017962	putative E3 ubiquitin-protein ligase LIN-1	putative E3 ubiquitin-protein ligase LIN-1
brown	LOC110017965	basic transcription factor 3-like	basic transcription factor 3-like
brown	LOC110018026	ATP phosphoribosyltransferase 1, chloroplastic-like	ATP phosphoribosyltransferase 1, chloroplastic-like
brown	LOC110018054	DNA replication licensing factor MCM7	DNA replication licensing factor MCM7
brown	LOC110018235	17.9 kDa class I heat shock protein-like	17.9 kDa class I heat shock protein-like
brown	LOC110018261	homeobox-leucine zipper protein HOX16-like	homeobox-leucine zipper protein HOX16-like
brown	LOC110018293	uncharacterized LOC110018293	uncharacterized protein LOC110018293
brown	LOC110018339	scarecrow-like protein 3	scarecrow-like protein 3
brown	LOC110018356	protein indeterminate-domain 7-like	protein indeterminate-domain 7-like
brown	LOC110018446	outer envelope pore protein 37, chloroplastic	outer envelope pore protein 37, chloroplastic
brown	LOC110018487	RAP domain-containing protein, chloroplastic	RAP domain-containing protein, chloroplastic
brown	LOC110018504	protein UPSTREAM OF FLC	protein UPSTREAM OF FLC
brown	LOC110018544	uncharacterized LOC110018544	uncharacterized protein LOC110018544
brown	LOC110018585	heavy metal-associated isoprenylated plant protein 23-like	heavy metal-associated isoprenylated plant protein 23-like
brown	LOC110018620	expansin-A10-like	expansin-A10-like|expansin A15-like protein
brown	LOC110018634	65-kDa microtubule-associated protein 3-like	LOW QUALITY PROTEIN: 65-kDa microtubule-associated protein 3-like
brown	LOC110018661	histone H2A	histone H2A
brown	LOC110018673	histone H2B.4-like	histone H2B.4-like
brown	LOC110018696	histone H2B.11	histone H2B.11
brown	LOC110018715	kinesin-like protein KIN-12A	kinesin-like protein KIN-12A
brown	LOC110018722	phosphoenolpyruvate/phosphate translocator 2, chloroplastic	phosphoenolpyruvate/phosphate translocator 2, chloroplastic
brown	LOC110018770	ruBisCO large subunit-binding protein subunit beta, chloroplastic	ruBisCO large subunit-binding protein subunit beta, chloroplastic
brown	LOC110018850	T-complex protein 1 subunit gamma	T-complex protein 1 subunit gamma
brown	LOC110018872	probable metal-nicotianamine transporter YSL9	LOW QUALITY PROTEIN: probable metal-nicotianamine transporter YSL9
brown	LOC110018895	putative E3 ubiquitin-protein ligase RING1a	putative E3 ubiquitin-protein ligase RING1a
brown	LOC110018905	mitotic spindle checkpoint protein MAD2	mitotic spindle checkpoint protein MAD2
brown	LOC110019025	uncharacterized LOC110019025	uncharacterized protein LOC110019025
brown	LOC110019032	transcription factor bHLH96-like	LOW QUALITY PROTEIN: transcription factor bHLH96-like
brown	LOC110019046	branched-chain-amino-acid aminotransferase 5, chloroplastic-like	LOW QUALITY PROTEIN: branched-chain-amino-acid aminotransferase 5, chloroplastic-like
brown	LOC110019057	50S ribosomal protein 6, chloroplastic	50S ribosomal protein 6, chloroplastic
brown	LOC110019129	uncharacterized LOC110019129	uncharacterized protein LOC110019129
brown	LOC110019133	tubby-like protein 4	tubby-like protein 4
brown	LOC110019147	replication protein A 32 kDa subunit A-like	replication protein A 32 kDa subunit A-like
brown	LOC110019210	phospholipase D alpha 1	phospholipase D alpha 1
brown	LOC110019290	3-ketoacyl-CoA synthase 11-like	3-ketoacyl-CoA synthase 11-like
brown	LOC110019363	mitochondrial dicarboxylate/tricarboxylate transporter DTC-like	mitochondrial dicarboxylate/tricarboxylate transporter DTC-like
brown	LOC110019364	zinc-finger homeodomain protein 6-like	zinc-finger homeodomain protein 6-like
brown	LOC110019423	cell number regulator 13	cell number regulator 13|protein MID1-COMPLEMENTING ACTIVITY 1
brown	LOC110019449	mitochondrial outer membrane protein porin 1-like	mitochondrial outer membrane protein porin 1-like
brown	LOC110019575	protein TONSOKU	protein TONSOKU
brown	LOC110019605	uncharacterized LOC110019605	uncharacterized protein LOC110019605
brown	LOC110019706	uncharacterized LOC110019706	uncharacterized protein LOC110019706
brown	LOC110019724	G2/mitotic-specific cyclin-2-like	G2/mitotic-specific cyclin-2-like
brown	LOC110019781	mitogen-activated protein kinase kinase 9-like	LOW QUALITY PROTEIN: mitogen-activated protein kinase kinase 9-like
brown	LOC110019829	BTB/POZ domain-containing protein At1g63850	BTB/POZ domain-containing protein At1g63850
brown	LOC110019890	protein STAY-GREEN LIKE, chloroplastic-like	protein STAY-GREEN LIKE, chloroplastic-like
brown	LOC110019910	BTB/POZ domain-containing protein At1g50280-like	BTB/POZ domain-containing protein At1g50280-like
brown	LOC110019916	BTB/POZ domain-containing protein At3g19850-like	BTB/POZ domain-containing protein At3g19850-like
brown	LOC110019941	polygalacturonase At1g48100	polygalacturonase At1g48100
brown	LOC110020006	40S ribosomal protein S3-3-like	40S ribosomal protein S3-3-like
brown	LOC110020091	protein DOWNY MILDEW RESISTANCE 6	protein DOWNY MILDEW RESISTANCE 6
brown	LOC110020113	IST1-like protein	IST1-like protein
brown	LOC110020125	uncharacterized LOC110020125	uncharacterized protein LOC110020125
brown	LOC110020132	protein indeterminate-domain 11	LOW QUALITY PROTEIN: protein indeterminate-domain 11
brown	LOC110020226	serine/threonine-protein kinase D6PK	serine/threonine-protein kinase D6PK
brown	LOC110020241	protein IQ-DOMAIN 1-like	LOW QUALITY PROTEIN: protein IQ-DOMAIN 1-like
brown	LOC110020247	60S ribosomal protein L9-like	60S ribosomal protein L9-like
brown	LOC110020284	serine hydroxymethyltransferase 4	serine hydroxymethyltransferase 4
brown	LOC110020287	protein Jade-1	protein Jade-1
brown	LOC110020428	cyclin-dependent kinase B2-1-like	cyclin-dependent kinase B2-1-like
brown	LOC110020448	uncharacterized LOC110020448	uncharacterized protein LOC110020448
brown	LOC110020495	protein TIFY 10b-like	protein TIFY 10b-like
brown	LOC110020496	protein YABBY 2-like	protein YABBY 2-like
brown	LOC110020537	CBL-interacting serine/threonine-protein kinase 12-like	LOW QUALITY PROTEIN: CBL-interacting serine/threonine-protein kinase 12-like
brown	LOC110020550	rac-like GTP-binding protein 2	rac-like GTP-binding protein 2
brown	LOC110020551	peroxiredoxin-2C-like	peroxiredoxin-2C-like
brown	LOC110020615	GDSL esterase/lipase EXL3-like	GDSL esterase/lipase EXL3-like
brown	LOC110020662	probable aquaporin PIP1-2	probable aquaporin PIP1-2
brown	LOC110020763	histone H4	histone H4
brown	LOC110020859	succinate--CoA ligase [ADP-forming] subunit alpha, mitochondrial	succinate--CoA ligase [ADP-forming] subunit alpha, mitochondrial
brown	LOC110020885	probable transcription factor KAN2	probable transcription factor KAN2
brown	LOC110020898	40S ribosomal protein S5-like	40S ribosomal protein S5-like
brown	LOC110020942	serine/threonine-protein phosphatase 6 regulatory ankyrin repeat subunit B-like	serine/threonine-protein phosphatase 6 regulatory ankyrin repeat subunit B-like
brown	LOC110021055	protein POLLENLESS 3-LIKE 2-like	protein POLLENLESS 3-LIKE 2-like
brown	LOC110021115	protein BREAST CANCER SUSCEPTIBILITY 1 homolog	protein BREAST CANCER SUSCEPTIBILITY 1 homolog
brown	LOC110021160	T-complex protein 1 subunit alpha	T-complex protein 1 subunit alpha
brown	LOC110021205	auxin-responsive protein IAA7-like	auxin-responsive protein IAA7-like
brown	LOC110021340	14-3-3-like protein GF14 kappa	14-3-3-like protein GF14 kappa
brown	LOC110021455	histone H4	histone H4
brown	LOC110021464	zinc-finger homeodomain protein 1-like	zinc-finger homeodomain protein 1-like
brown	LOC110021491	pectinesterase inhibitor 9-like	pectinesterase inhibitor 9-like
brown	LOC110021527	uncharacterized LOC110021527	uncharacterized protein LOC110021527
brown	LOC110021544	serine carboxypeptidase 24	serine carboxypeptidase 24
brown	LOC110021729	structural maintenance of chromosomes protein 4	LOW QUALITY PROTEIN: structural maintenance of chromosomes protein 4
brown	LOC110021746	kinesin-like protein KIN-12G	kinesin-like protein KIN-12G
brown	LOC110021804	putative methyltransferase DDB_G0268948	putative methyltransferase DDB_G0268948
brown	LOC110021921	protein RCC2	protein RCC2
brown	LOC110021930	auxin-induced protein X10A-like	auxin-induced protein X10A-like
brown	LOC110022000	reticulon-like protein B18	reticulon-like protein B18
brown	LOC110022016	kinesin-like protein KIN-10C	kinesin-like protein KIN-10C
brown	LOC110022020	L-ascorbate peroxidase, cytosolic	L-ascorbate peroxidase, cytosolic
brown	LOC110022048	histidine-containing phosphotransfer protein 1	histidine-containing phosphotransfer protein 1
brown	LOC110022093	UPF0503 protein At3g09070, chloroplastic-like	LOW QUALITY PROTEIN: UPF0503 protein At3g09070, chloroplastic-like
brown	LOC110022098	probable 60S ribosomal protein L14	probable 60S ribosomal protein L14
brown	LOC110022142	uncharacterized LOC110022142	uncharacterized protein LOC110022142
brown	LOC110022191	65-kDa microtubule-associated protein 6-like	65-kDa microtubule-associated protein 6-like
brown	LOC110022306	dentin sialophosphoprotein-like	dentin sialophosphoprotein-like
brown	LOC110022348	E3 ubiquitin-protein ligase RGLG2-like	E3 ubiquitin-protein ligase RGLG2-like
brown	LOC110022356	cell wall / vacuolar inhibitor of fructosidase 2	cell wall / vacuolar inhibitor of fructosidase 2
brown	LOC110022441	fructose-bisphosphate aldolase 1, cytoplasmic	fructose-bisphosphate aldolase 1, cytoplasmic
brown	LOC110022456	ubiquitin-60S ribosomal protein L40	ubiquitin-60S ribosomal protein L40
brown	LOC110022469	kinesin-like protein KIN-5C	kinesin-like protein KIN-5C
brown	LOC110022647	uncharacterized GPI-anchored protein At4g28100-like	LOW QUALITY PROTEIN: uncharacterized GPI-anchored protein At4g28100-like
brown	LOC110022729	basic proline-rich protein-like	basic proline-rich protein-like
brown	LOC110022743	putative cyclin-D6-1	putative cyclin-D6-1
brown	LOC110022778	CRIB domain-containing protein RIC10-like	CRIB domain-containing protein RIC10-like
brown	LOC110022795	filament-like plant protein 4	filament-like plant protein 4
brown	LOC110022835	phospholipase A1-Ibeta2, chloroplastic-like	phospholipase A1-Ibeta2, chloroplastic-like
brown	LOC110022868	histone H2B.3-like	histone H2B.3-like
brown	LOC110022930	histone H2B.4-like	histone H2B.4-like
brown	LOC110023027	glutathione S-transferase U15-like	glutathione S-transferase U15-like
brown	LOC110023069	protein EXORDIUM-like 3	LOW QUALITY PROTEIN: protein EXORDIUM-like 3
brown	LOC110023096	probable disease resistance protein At1g12280	probable disease resistance protein At1g12280
brown	LOC110023106	mitotic spindle checkpoint protein BUBR1	mitotic spindle checkpoint protein BUBR1
brown	LOC110023114	cyanidin 3-O-rutinoside 5-O-glucosyltransferase-like	cyanidin 3-O-rutinoside 5-O-glucosyltransferase-like
brown	LOC110023171	40S ribosomal protein S3-3-like	40S ribosomal protein S3-3-like
brown	LOC110023173	lysosomal Pro-X carboxypeptidase	lysosomal Pro-X carboxypeptidase
brown	LOC110023202	5-methyltetrahydropteroyltriglutamate--homocysteine methyltransferase 2-like	5-methyltetrahydropteroyltriglutamate--homocysteine methyltransferase 2-like
brown	LOC110023379	uncharacterized LOC110023379	uncharacterized protein LOC110023379
brown	LOC110023394	cyclin-D2-1-like	cyclin-D2-1-like
brown	LOC110023469	DNA mismatch repair protein MSH2	DNA mismatch repair protein MSH2
brown	LOC110023489	probable receptor-like serine/threonine-protein kinase At5g57670	probable receptor-like serine/threonine-protein kinase At5g57670
brown	LOC110023507	zeta-carotene desaturase, chloroplastic/chromoplastic	zeta-carotene desaturase, chloroplastic/chromoplastic
brown	LOC110023514	uncharacterized LOC110023514	uncharacterized protein LOC110023514
brown	LOC110023676	carbamoyl-phosphate synthase large chain, chloroplastic	carbamoyl-phosphate synthase large chain, chloroplastic
brown	LOC110023773	enoyl-[acyl-carrier-protein] reductase [NADH] 1, chloroplastic	enoyl-[acyl-carrier-protein] reductase [NADH] 1, chloroplastic
brown	LOC110023781	60S ribosomal protein L21-1-like	60S ribosomal protein L21-1-like
brown	LOC110023951	probable polygalacturonase	LOW QUALITY PROTEIN: probable polygalacturonase
brown	LOC110023965	MADS-box transcription factor 6-like	MADS-box transcription factor 6-like
brown	LOC110024038	60S ribosomal protein L39	60S ribosomal protein L39
brown	LOC110024104	condensin complex subunit 1	condensin complex subunit 1
brown	LOC110024117	uncharacterized methyltransferase At1g78140, chloroplastic	uncharacterized methyltransferase At1g78140, chloroplastic
brown	LOC110024152	histone H2B.11-like	histone H2B.11-like
brown	LOC110024166	CDT1-like protein a, chloroplastic	CDT1-like protein a, chloroplastic
brown	LOC110024174	histone H2A-like	histone H2A-like
brown	LOC110024223	VAN3-binding protein-like	LOW QUALITY PROTEIN: VAN3-binding protein-like
brown	LOC110024227	protein QUIRKY	LOW QUALITY PROTEIN: protein QUIRKY
brown	LOC110024244	uncharacterized LOC110024244	uncharacterized protein LOC110024244
brown	LOC110024256	transcription factor MYB52-like	transcription factor MYB52-like
brown	LOC110024261	uncharacterized protein At5g39865	uncharacterized protein At5g39865
brown	LOC110024373	uncharacterized LOC110024373	uncharacterized protein LOC110024373
brown	LOC110024397	cell division protein FtsZ homolog 1, chloroplastic	cell division protein FtsZ homolog 1, chloroplastic
brown	LOC110024463	BEL1-like homeodomain protein 11	BEL1-like homeodomain protein 11
brown	LOC110024560	LIM domain-containing protein WLIM1	LIM domain-containing protein WLIM1
brown	LOC110024675	probable serine/threonine-protein kinase PBL8	probable serine/threonine-protein kinase PBL8
brown	LOC110024734	DNA (cytosine-5)-methyltransferase CMT3-like	DNA (cytosine-5)-methyltransferase CMT1-like|DNA (cytosine-5)-methyltransferase CMT3-like
brown	LOC110024775	uncharacterized protein At4g38062	uncharacterized protein At4g38062
brown	LOC110024808	uncharacterized LOC110024808	uncharacterized protein LOC110024808
brown	LOC110024815	60S ribosomal protein L17	60S ribosomal protein L17
brown	LOC110024897	40S ribosomal protein S14	40S ribosomal protein S14
brown	LOC110025041	transcription factor MYB124-like	transcription factor MYB124-like
brown	LOC110025100	uncharacterized LOC110025100	uncharacterized protein LOC110025100
brown	LOC110025209	basic leucine zipper 9-like	basic leucine zipper 9-like
brown	LOC110025250	uncharacterized LOC110025250	uncharacterized protein LOC110025250
brown	LOC110025310	arogenate dehydratase/prephenate dehydratase 6, chloroplastic-like	arogenate dehydratase/prephenate dehydratase 6, chloroplastic-like
brown	LOC110025327	peroxiredoxin-2E-1, chloroplastic	peroxiredoxin-2E-1, chloroplastic
brown	LOC110025329	cyclin-A2-1-like	cyclin-A2-1-like
brown	LOC110025382	probable WRKY transcription factor 65	probable WRKY transcription factor 65
brown	LOC110025406	monodehydroascorbate reductase-like	monodehydroascorbate reductase-like
brown	LOC110025435	protein indeterminate-domain 2-like	protein indeterminate-domain 2-like
brown	LOC110025520	cytochrome c oxidase subunit 6a, mitochondrial	cytochrome c oxidase subunit 6a, mitochondrial
brown	LOC110025523	protein CUP-SHAPED COTYLEDON 1-like	protein CUP-SHAPED COTYLEDON 1-like
brown	LOC110025632	heat shock protein 90-5, chloroplastic	heat shock protein 90-5, chloroplastic
brown	LOC110025730	histone-binding protein MSI1-like	histone-binding protein MSI1-like
brown	LOC110025731	pentatricopeptide repeat-containing protein At1g80270, mitochondrial-like	pentatricopeptide repeat-containing protein At1g80270, mitochondrial-like
brown	LOC110025766	histone H4	histone H4
brown	LOC110025872	superoxide dismutase [Cu-Zn], chloroplastic	superoxide dismutase [Cu-Zn], chloroplastic
brown	LOC110025923	uncharacterized LOC110025923	uncharacterized protein LOC110025923
brown	LOC110026187	arginine decarboxylase-like	arginine decarboxylase-like
brown	LOC110026188	histone H3.3	histone H3.3
brown	LOC110026192	aldehyde oxidase GLOX-like	aldehyde oxidase GLOX-like
brown	LOC110026239	limonoid UDP-glucosyltransferase-like	LOW QUALITY PROTEIN: limonoid UDP-glucosyltransferase-like
brown	LOC110026279	allene oxide cyclase, chloroplastic	allene oxide cyclase, chloroplastic
brown	LOC110026415	squamosa promoter-binding-like protein 17	squamosa promoter-binding-like protein 17
brown	LOC110026429	histone H2B.4-like	histone H2B.4-like
brown	LOC110026457	uncharacterized LOC110026457	uncharacterized protein LOC110026457
brown	LOC110026468	sigma factor binding protein 1, chloroplastic-like	sigma factor binding protein 1, chloroplastic-like
brown	LOC110026482	14 kDa zinc-binding protein	14 kDa zinc-binding protein
brown	LOC110026503	proline-rich extensin-like protein EPR1	proline-rich extensin-like protein EPR1
brown	LOC110026642	3-ketoacyl-CoA synthase 5-like	3-ketoacyl-CoA synthase 5-like
brown	LOC110026645	threonine--tRNA ligase, mitochondrial 1	threonine--tRNA ligase, mitochondrial 1
brown	LOC110026651	uncharacterized LOC110026651	uncharacterized protein LOC110026651
brown	LOC110026929	uncharacterized LOC110026929	uncharacterized protein LOC110026929
brown	LOC110026955	monogalactosyldiacylglycerol synthase, chloroplastic	monogalactosyldiacylglycerol synthase, chloroplastic
brown	LOC110027041	probable trehalose-phosphate phosphatase F	probable trehalose-phosphate phosphatase F
brown	LOC110027059	protein IQ-DOMAIN 1-like	protein IQ-DOMAIN 1-like
brown	LOC110027085	60S ribosomal protein L29-1-like	60S ribosomal protein L29-1-like
brown	LOC110027087	uncharacterized LOC110027087	uncharacterized protein LOC110027087
brown	LOC110027166	HMG-Y-related protein A-like	HMG-Y-related protein A-like
brown	LOC110027170	isoflavone reductase homolog	isoflavone reductase homolog
brown	LOC110027295	calreticulin-like	calreticulin-like
brown	LOC110027305	gibberellin-regulated protein 6-like	gibberellin-regulated protein 6-like
brown	LOC110027310	urease accessory protein UreH-like	uncharacterized protein LOC110027310
brown	LOC110027318	uncharacterized LOC110027318	uncharacterized protein LOC110027318
brown	LOC110027334	peptidyl-prolyl cis-trans isomerase	peptidyl-prolyl cis-trans isomerase
brown	LOC110027384	uncharacterized LOC110027384	uncharacterized protein LOC110027384
brown	LOC110027473	probable histone H2A.3	probable histone H2A.3
brown	LOC110027493	2-alkenal reductase (NADP(+)-dependent)-like	2-alkenal reductase (NADP(+)-dependent)-like
brown	LOC110027495	MOB kinase activator-like 1A	MOB kinase activator-like 1A
brown	LOC110027633	zinc-finger homeodomain protein 3-like	zinc-finger homeodomain protein 3-like
brown	LOC110027671	cyclin-dependent kinase inhibitor 5-like	cyclin-dependent kinase inhibitor 5-like
brown	LOC110027686	uncharacterized LOC110027686	uncharacterized protein LOC110027686
brown	LOC110027694	probable low-specificity L-threonine aldolase 2	probable low-specificity L-threonine aldolase 2
brown	LOC110027825	RGG repeats nuclear RNA binding protein A	RGG repeats nuclear RNA binding protein A
brown	LOC110027832	probable nucleolar protein 5-2	probable nucleolar protein 5-2
brown	LOC110027895	tubulin alpha-3 chain	tubulin alpha-3 chain
brown	LOC110027927	probable pectinesterase 68	probable pectinesterase 68
brown	LOC110027944	S-adenosylmethionine carrier 1, chloroplastic/mitochondrial	S-adenosylmethionine carrier 1, chloroplastic/mitochondrial
brown	LOC110027962	ribonucleoside-diphosphate reductase large subunit	ribonucleoside-diphosphate reductase large subunit
brown	LOC110028015	60S ribosomal protein L30-like	60S ribosomal protein L30-like
brown	LOC110028031	uncharacterized LOC110028031	uncharacterized protein LOC110028031
brown	LOC110028092	60S ribosomal protein L36-3	60S ribosomal protein L36-3
brown	LOC110028159	protein IQ-DOMAIN 31-like	protein IQ-DOMAIN 31-like
brown	LOC110028184	26S proteasome non-ATPase regulatory subunit 6	26S proteasome non-ATPase regulatory subunit 6
brown	LOC110028242	dihydrolipoyllysine-residue acetyltransferase component 4 of pyruvate dehydrogenase complex, chloroplastic	LOW QUALITY PROTEIN: dihydrolipoyllysine-residue acetyltransferase component 4 of pyruvate dehydrogenase complex, chloroplastic
brown	LOC110028526	1,2-dihydroxy-3-keto-5-methylthiopentene dioxygenase 2-like	1,2-dihydroxy-3-keto-5-methylthiopentene dioxygenase 2-like
brown	LOC110028610	serine/threonine-protein kinase ppk18	serine/threonine-protein kinase ppk18
brown	LOC110028620	nucleoside diphosphate kinase 1	nucleoside diphosphate kinase 1
brown	LOC110028628	ethylene-responsive transcription factor 2	ethylene-responsive transcription factor 2
brown	LOC110028687	tubulin beta chain-like	tubulin beta chain-like
brown	LOC110028702	patellin-4	patellin-4
brown	LOC110028785	serine carboxypeptidase-like 19	serine carboxypeptidase-like 19
brown	LOC110028810	probable GDP-L-fucose synthase 1	probable GDP-L-fucose synthase 1
brown	LOC110028813	uncharacterized LOC110028813	uncharacterized protein LOC110028813
brown	LOC110028891	small nuclear ribonucleoprotein Sm D2-like	small nuclear ribonucleoprotein Sm D2-like
brown	LOC110028974	transcription factor ILI3-like	transcription factor ILI3-like
brown	LOC110029095	SKP1-like protein 1B	SKP1-like protein 1B
brown	LOC110029152	probable protein S-acyltransferase 22	probable protein S-acyltransferase 22
brown	LOC110029153	CBL-interacting protein kinase 6-like	CBL-interacting protein kinase 6-like
brown	LOC110029161	DNA replication licensing factor MCM5	DNA replication licensing factor MCM5
brown	LOC110029170	60S ribosomal protein L7a-1-like	60S ribosomal protein L7a-1-like
brown	LOC110029171	uncharacterized LOC110029171	uncharacterized protein LOC110029171
brown	LOC110029209	UPF0496 protein 1-like	UPF0496 protein 1-like
brown	LOC110029282	uncharacterized LOC110029282	uncharacterized protein LOC110029282
brown	LOC110029330	condensin complex subunit 3	condensin complex subunit 3
brown	LOC110029346	WD repeat and HMG-box DNA-binding protein 1	WD repeat and HMG-box DNA-binding protein 1
brown	LOC110029413	sucrose synthase 2	sucrose synthase 2|sucrose synthase 4
brown	LOC110029484	transcription factor MYC2-like	transcription factor MYC2-like
brown	LOC110029658	ras-related protein RIC2	ras-related protein RIC2
brown	LOC110029668	VQ motif-containing protein 4-like	VQ motif-containing protein 4-like
brown	LOC110029781	60S ribosomal protein L5-like	60S ribosomal protein L5-like
brown	LOC110029794	uncharacterized LOC110029794	uncharacterized protein LOC110029794
brown	LOC110029805	DEAD-box ATP-dependent RNA helicase 31-like	DEAD-box ATP-dependent RNA helicase 31-like
brown	LOC110029845	early nodulin-like protein 3	early nodulin-like protein 3
brown	LOC110029975	6-hydroxynicotinate 3-monooxygenase	uncharacterized protein LOC110029975
brown	LOC110029986	agamous-like MADS-box protein AGL36	agamous-like MADS-box protein AGL36
brown	LOC110030062	uncharacterized LOC110030062	uncharacterized protein LOC110030062
brown	LOC110030103	TORTIFOLIA1-like protein 3	LOW QUALITY PROTEIN: TORTIFOLIA1-like protein 3
brown	LOC110030179	homeobox-leucine zipper protein HOX21-like	homeobox-leucine zipper protein HOX21-like
brown	LOC110030270	40S ribosomal protein S5	40S ribosomal protein S5
brown	LOC110030300	serine/threonine-protein kinase TIO	LOW QUALITY PROTEIN: serine/threonine-protein kinase TIO
brown	LOC110030318	uncharacterized LOC110030318	uncharacterized protein LOC110030318
brown	LOC110030415	proliferating cell nuclear antigen-like	proliferating cell nuclear antigen-like
brown	LOC110030424	KIN14B-interacting protein At4g14310	LOW QUALITY PROTEIN: KIN14B-interacting protein At4g14310
brown	LOC110030431	carbamoyl-phosphate synthase small chain, chloroplastic	carbamoyl-phosphate synthase small chain, chloroplastic
brown	LOC110030441	pollen-specific leucine-rich repeat extensin-like protein 2	pollen-specific leucine-rich repeat extensin-like protein 2
brown	LOC110030464	uncharacterized LOC110030464	uncharacterized protein LOC110030464
brown	LOC110030512	uncharacterized LOC110030512	uncharacterized protein LOC110030512
brown	LOC110030519	40S ribosomal protein S18-like	40S ribosomal protein S18-like
brown	LOC110030560	histone H1-like	histone H1-like
brown	LOC110030598	protein PLASTID TRANSCRIPTIONALLY ACTIVE 10	protein PLASTID TRANSCRIPTIONALLY ACTIVE 10
brown	LOC110030600	kinesin-like protein KIN-4C	LOW QUALITY PROTEIN: kinesin-like protein KIN-4C
brown	LOC110030613	2-isopropylmalate synthase A-like	2-isopropylmalate synthase A-like
brown	LOC110030683	leucine-rich repeat extensin-like protein 3	leucine-rich repeat extensin-like protein 3
brown	LOC110030693	protein FIZZY-RELATED 3	protein FIZZY-RELATED 3
brown	LOC110030698	5-methyltetrahydropteroyltriglutamate--homocysteine methyltransferase 2	5-methyltetrahydropteroyltriglutamate--homocysteine methyltransferase 1|5-methyltetrahydropteroyltriglutamate--homocysteine methyltransferase 2
brown	LOC110030773	phospho-2-dehydro-3-deoxyheptonate aldolase 2, chloroplastic-like	phospho-2-dehydro-3-deoxyheptonate aldolase 2, chloroplastic-like
brown	LOC110030816	delta(24)-sterol reductase-like	delta(24)-sterol reductase-like
brown	LOC110030883	60S ribosomal protein L32-1	60S ribosomal protein L32-1
brown	LOC110030957	60S ribosomal protein L19-3-like	60S ribosomal protein L19-3-like
brown	LOC110030959	DNA-directed RNA polymerases II, IV and V subunit 9A-like	DNA-directed RNA polymerases II, IV and V subunit 9A-like|DNA-directed RNA polymerases II, IV and V subunit 9B-like
brown	LOC110031066	malate dehydrogenase	malate dehydrogenase
brown	LOC110031093	cell division cycle 20.2, cofactor of APC complex-like	cell division cycle 20.2, cofactor of APC complex-like
brown	LOC110031134	protein CHROMATIN REMODELING 24	protein CHROMATIN REMODELING 24
brown	LOC110031184	DNA replication licensing factor MCM6	DNA replication licensing factor MCM6
brown	LOC110031192	cyclin-A1-4	cyclin-A1-4
brown	LOC110031202	60S ribosomal protein L27-like	60S ribosomal protein L27-like
brown	LOC110031204	auxin-responsive protein IAA17-like	auxin-responsive protein IAA17-like
brown	LOC110031304	ubiquitin-conjugating enzyme E2 20-like	ubiquitin-conjugating enzyme E2 20-like
brown	LOC110031370	protein RETICULATA, chloroplastic-like	protein RETICULATA, chloroplastic-like
brown	LOC110031453	ATPase GET3	ATPase GET3
brown	LOC110031511	uncharacterized LOC110031511	uncharacterized protein LOC110031511
brown	LOC110031523	superoxide dismutase [Cu-Zn] 4A	superoxide dismutase [Cu-Zn] 4A
brown	LOC110031564	histone H3.v1-like	histone H3.v1-like
brown	LOC110031618	S-adenosylmethionine synthase	S-adenosylmethionine synthase
brown	LOC110031666	scarecrow-like protein 27	scarecrow-like protein 27
brown	LOC110031685	40S ribosomal protein S29	40S ribosomal protein S29
brown	LOC110031735	protein WVD2-like 3	protein WVD2-like 3
brown	LOC110031736	DNA replication licensing factor MCM3	LOW QUALITY PROTEIN: DNA replication licensing factor MCM3
brown	LOC110031896	uncharacterized protein At1g65710-like	uncharacterized protein At1g65710-like
brown	LOC110031929	probable histone H2A.3	probable histone H2A.3
brown	LOC110032013	scarecrow-like protein 4	scarecrow-like protein 4
brown	LOC110032044	histone H4-like	histone H4-like
brown	LOC110032092	B3 domain-containing protein Os06g0194400-like	B3 domain-containing protein Os06g0194400-like
brown	LOC110032118	DELLA protein DWARF8-like	LOW QUALITY PROTEIN: DELLA protein DWARF8-like
brown	LOC110032130	uncharacterized LOC110032130	uncharacterized protein LOC110032130
brown	LOC110032150	uncharacterized LOC110032150	uncharacterized protein LOC110032150
brown	LOC110032151	peroxidase 42-like	peroxidase 42-like
brown	LOC110032378	putative H/ACA ribonucleoprotein complex subunit 1-like protein 1	putative H/ACA ribonucleoprotein complex subunit 1-like protein 1
brown	LOC110032380	40S ribosomal protein S18	40S ribosomal protein S18
brown	LOC110032485	uncharacterized LOC110032485	uncharacterized protein LOC110032485
brown	LOC110032498	probable inactive receptor kinase At5g67200	probable inactive receptor kinase At5g67200
brown	LOC110032546	D-3-phosphoglycerate dehydrogenase 1, chloroplastic-like	D-3-phosphoglycerate dehydrogenase 1, chloroplastic-like
brown	LOC110032632	acetolactate synthase 1, chloroplastic	acetolactate synthase 1, chloroplastic
brown	LOC110032727	uncharacterized LOC110032727	uncharacterized protein LOC110032727
brown	LOC110032777	putative kinase-like protein TMKL1	putative kinase-like protein TMKL1
brown	LOC110032781	transcription initiation factor TFIID subunit 14b	transcription initiation factor TFIID subunit 14b
brown	LOC110032812	probable receptor-like serine/threonine-protein kinase At5g57670	probable receptor-like serine/threonine-protein kinase At5g57670
brown	LOC110032876	probable E3 ubiquitin-protein ligase HIP1	probable E3 ubiquitin-protein ligase HIP1|uncharacterized protein LOC110032876
brown	LOC110032892	protein FAR1-RELATED SEQUENCE 5-like	protein FAR1-RELATED SEQUENCE 5-like
brown	LOC110032954	BTB/POZ domain-containing protein At1g30440	BTB/POZ domain-containing protein At1g30440
brown	LOC110033057	aldehyde dehydrogenase family 3 member F1-like	aldehyde dehydrogenase family 3 member F1-like
brown	LOC110033121	embryo-specific protein ATS3A-like	embryo-specific protein ATS3A-like
brown	LOC110033128	3-ketoacyl-CoA synthase 11-like	3-ketoacyl-CoA synthase 11-like
brown	LOC110033186	serine/threonine-protein kinase D6PKL1-like	serine/threonine-protein kinase D6PKL1-like
brown	LOC110033207	DNA replication licensing factor MCM2	DNA replication licensing factor MCM2
brown	LOC110033295	UDP-D-apiose/UDP-D-xylose synthase 2-like	UDP-D-apiose/UDP-D-xylose synthase 2-like
brown	LOC110033309	agamous-like MADS-box protein AGL9 homolog	agamous-like MADS-box protein AGL9 homolog|SEPALLATA-like MADS-box protein 3
brown	LOC110033336	cellulose synthase-like protein H1	cellulose synthase-like protein H1
brown	LOC110033408	3-oxoacyl-[acyl-carrier-protein] synthase I, chloroplastic-like	3-oxoacyl-[acyl-carrier-protein] synthase I, chloroplastic-like
brown	LOC110033444	uncharacterized LOC110033444	uncharacterized protein LOC110033444
brown	LOC110033513	transcription factor bHLH57-like	transcription factor bHLH57-like
brown	LOC110033518	myosin-1-like	myosin-1-like|myosin-2-like
brown	LOC110033536	glyceraldehyde-3-phosphate dehydrogenase GAPC2, cytosolic	glyceraldehyde-3-phosphate dehydrogenase GAPC2, cytosolic
brown	LOC110033562	40S ribosomal protein S6	40S ribosomal protein S6
brown	LOC110033573	60S ribosomal protein L26-1-like	60S ribosomal protein L26-1-like
brown	LOC110033579	kinesin-like protein KIN-8A	kinesin-like protein KIN-8A
brown	LOC110033660	interactor of constitutive active ROPs 1-like	interactor of constitutive active ROPs 1-like
brown	LOC110033756	60S ribosomal protein L38	60S ribosomal protein L38
brown	LOC110033764	40S ribosomal protein S12-like	40S ribosomal protein S12-like
brown	LOC110033776	GDSL esterase/lipase At5g45950-like	GDSL esterase/lipase At5g45950-like
brown	LOC110033893	60S ribosomal protein L37-1-like	60S ribosomal protein L37-1-like
brown	LOC110033905	high mobility group B protein 7-like	high mobility group B protein 7-like
brown	LOC110034009	protein CDI-like	protein CDI-like
brown	LOC110034047	protein YABBY 4-like	protein YABBY 4-like
brown	LOC110034073	lactoylglutathione lyase	lactoylglutathione lyase
brown	LOC110034095	DNA (cytosine-5)-methyltransferase 1-like	DNA (cytosine-5)-methyltransferase 1-like|chromomethylase
brown	LOC110034118	thymidine kinase-like	thymidine kinase-like
brown	LOC110034368	interaptin	interaptin
brown	LOC110034648	probable glutathione S-transferase parC	probable glutathione S-transferase parC
brown	LOC110034700	classical arabinogalactan protein 9-like	classical arabinogalactan protein 9-like
brown	LOC110035087	uncharacterized LOC110035087	uncharacterized protein LOC110035087
brown	LOC110035115	protein CURVATURE THYLAKOID 1B, chloroplastic	protein CURVATURE THYLAKOID 1B, chloroplastic
brown	LOC110035273	fasciclin-like arabinogalactan protein 7	fasciclin-like arabinogalactan protein 7
brown	LOC110035379	uncharacterized LOC110035379	uncharacterized protein LOC110035379
brown	LOC110035578	50S ribosomal protein L28	uncharacterized protein LOC110035578
brown	LOC110035600	peptide methionine sulfoxide reductase B5-like	peptide methionine sulfoxide reductase B5-like
brown	LOC110035691	GDSL esterase/lipase At5g45960-like	GDSL esterase/lipase At5g45960-like
brown	LOC110035757	DNA replication licensing factor MCM4	DNA replication licensing factor MCM4
brown	LOC110035815	kinesin-like protein KIN-12C	kinesin-like protein KIN-12C
brown	LOC110036173	GDSL esterase/lipase At4g18970-like	GDSL esterase/lipase At4g18970-like
brown	LOC110036248	GDSL esterase/lipase EXL3-like	GDSL esterase/lipase EXL3-like
brown	LOC110036379	protein TRI1-like	protein TRI1-like
brown	LOC110036407	abscisic stress-ripening protein 2-like	abscisic stress-ripening protein 2-like
brown	LOC110036507	50S ribosomal protein L30	uncharacterized protein LOC110036507
brown	LOC110036508	kinesin-like protein KIN-14A	kinesin-like protein KIN-14A|kinesin-like protein KIN-14L
brown	LOC110036566	glycerol-3-phosphate acyltransferase 1-like	glycerol-3-phosphate acyltransferase 1-like
brown	LOC110036595	mitochondrial outer membrane porin-like	mitochondrial outer membrane porin-like
brown	LOC110036622	cyclin-dependent kinase B1-1-like	LOW QUALITY PROTEIN: cyclin-dependent kinase B1-1-like
brown	LOC110036672	probable endo-1,3(4)-beta-glucanase ARB_01444	probable endo-1,3(4)-beta-glucanase ARB_01444
brown	LOC110036853	kinesin-like protein KIN-14J	kinesin-like protein KIN-14J
brown	LOC110037018	histone H4	histone H4
brown	LOC110037268	pentatricopeptide repeat-containing protein At3g62890-like	pentatricopeptide repeat-containing protein At3g62890-like
brown	LOC110037344	uncharacterized LOC110037344	uncharacterized protein LOC110037344
brown	LOC110037353	probable aspartyl protease At4g16563	probable aspartyl protease At4g16563
brown	LOC110037357	putative leucine-rich repeat-containing protein DDB_G0290503	LOW QUALITY PROTEIN: putative leucine-rich repeat-containing protein DDB_G0290503
brown	LOC110037723	kinesin-like protein KIN-8B	kinesin-like protein KIN-8B
brown	LOC110037910	cellulose synthase-like protein D5	cellulose synthase-like protein D5
brown	LOC110037958	uncharacterized LOC110037958	uncharacterized protein LOC110037958
brown	LOC110038062	protein SCARECROW	protein SCARECROW
brown	LOC110038134	protein RETICULATA-RELATED 4, chloroplastic	protein RETICULATA-RELATED 4, chloroplastic
brown	LOC110038210	uncharacterized LOC110038210	uncharacterized protein LOC110038210
brown	LOC110038237	phototropin-1A	phototropin-1A
brown	LOC110038244	putative uncharacterized protein YghX	uncharacterized protein LOC110038244
brown	LOC110038460	cytochrome c	cytochrome c
brown	LOC110038514	uncharacterized LOC110038514	uncharacterized protein LOC110038514
brown	LOC110038641	probable mannitol dehydrogenase	probable mannitol dehydrogenase
brown	LOC110039320	pentatricopeptide repeat-containing protein At1g10270-like	pentatricopeptide repeat-containing protein At1g10270-like
brown	LOC110039340	omega-hydroxypalmitate O-feruloyl transferase-like	omega-hydroxypalmitate O-feruloyl transferase-like
brown	LOC110039434	annexin D7-like	annexin D7-like
brown	LOC110039588	heavy metal-associated isoprenylated plant protein 37-like	heavy metal-associated isoprenylated plant protein 37-like

## Sheet: green
	Symbol	description	other_designations
green	LOC110017907	eukaryotic translation initiation factor 3 subunit G	eukaryotic translation initiation factor 3 subunit G
green	LOC110017911	uncharacterized LOC110017911	uncharacterized protein LOC110017911
green	LOC110018157	eukaryotic translation initiation factor 3 subunit C-like	LOW QUALITY PROTEIN: eukaryotic translation initiation factor 3 subunit C-like
green	LOC110018208	glutamine--fructose-6-phosphate aminotransferase [isomerizing] 2	glutamine--fructose-6-phosphate aminotransferase [isomerizing] 2
green	LOC110018391	uncharacterized LOC110018391	uncharacterized protein LOC110018391
green	LOC110018488	histone deacetylase HDT2-like	histone deacetylase HDT1-like|histone deacetylase HDT2-like
green	LOC110018501	40S ribosomal protein S8	40S ribosomal protein S8
green	LOC110018768	probable GPI-anchored adhesin-like protein PGA55	probable GPI-anchored adhesin-like protein PGA55
green	LOC110018783	T-complex protein 1 subunit gamma-like	T-complex protein 1 subunit gamma-like
green	LOC110018794	uncharacterized LOC110018794	uncharacterized protein LOC110018794
green	LOC110018804	transcription factor MYC4-like	transcription factor MYC4-like
green	LOC110018822	ribonucleoside-diphosphate reductase small chain-like	ribonucleoside-diphosphate reductase small chain-like
green	LOC110018899	mitochondrial import receptor subunit TOM20-like	mitochondrial import receptor subunit TOM20-like
green	LOC110018987	DEAD-box ATP-dependent RNA helicase 9-like	LOW QUALITY PROTEIN: DEAD-box ATP-dependent RNA helicase 9-like
green	LOC110019053	stromal 70 kDa heat shock-related protein, chloroplastic-like	LOW QUALITY PROTEIN: stromal 70 kDa heat shock-related protein, chloroplastic-like
green	LOC110019072	40S ribosomal protein S8	40S ribosomal protein S8
green	LOC110019113	pumilio homolog 3-like	pumilio homolog 3-like
green	LOC110019586	2,3-dimethylmalate lyase-like	uncharacterized protein LOC110019586
green	LOC110019655	histone H2A variant 1	histone H2A variant 1
green	LOC110019755	40S ribosomal protein S13	40S ribosomal protein S13
green	LOC110019793	F-box protein At1g10780	F-box protein At1g10780
green	LOC110019985	uncharacterized LOC110019985	uncharacterized protein LOC110019985
green	LOC110020213	FHA domain-containing protein At4g14490-like	FHA domain-containing protein At4g14490-like
green	LOC110020363	rho GTPase-activating protein 2-like	rho GTPase-activating protein 2-like
green	LOC110020401	probable serine/threonine-protein kinase At4g35230	probable serine/threonine-protein kinase At4g35230
green	LOC110020447	uncharacterized LOC110020447	uncharacterized protein LOC110020447
green	LOC110020471	ubiquitin carboxyl-terminal hydrolase 12-like	ubiquitin carboxyl-terminal hydrolase 12-like
green	LOC110020491	eukaryotic translation initiation factor 3 subunit C-like	eukaryotic translation initiation factor 3 subunit C-like
green	LOC110020508	zinc finger CCCH domain-containing protein 62-like	zinc finger CCCH domain-containing protein 62-like
green	LOC110020522	40S ribosomal protein SA-like	LOW QUALITY PROTEIN: 40S ribosomal protein SA-like
green	LOC110020582	protein IQ-DOMAIN 1	protein IQ-DOMAIN 1
green	LOC110020776	60S ribosomal protein L37a	60S ribosomal protein L37a
green	LOC110020970	RGG repeats nuclear RNA binding protein B-like	RGG repeats nuclear RNA binding protein B-like
green	LOC110021001	transcription factor MYB3R-4-like	transcription factor MYB3R-4-like
green	LOC110021034	villin-2-like	villin-2-like
green	LOC110021093	exocyst complex component SEC15A	exocyst complex component SEC15A
green	LOC110021178	dynamin-related protein 5A	dynamin-related protein 5A
green	LOC110021261	uncharacterized membrane protein At1g06890-like	uncharacterized membrane protein At1g06890-like
green	LOC110021268	mini-chromosome maintenance complex-binding protein	mini-chromosome maintenance complex-binding protein
green	LOC110021275	rho GTPase-activating protein 7	rho GTPase-activating protein 7
green	LOC110021532	40S ribosomal protein S3a-2	40S ribosomal protein S3a-2
green	LOC110021617	UBP1-associated protein 2B-like	UBP1-associated protein 2B-like
green	LOC110021654	probable ADP-ribosylation factor GTPase-activating protein AGD14	probable ADP-ribosylation factor GTPase-activating protein AGD14
green	LOC110021700	heat shock 70 kDa protein, mitochondrial-like	heat shock 70 kDa protein, mitochondrial-like
green	LOC110021725	40S ribosomal protein S15	40S ribosomal protein S15
green	LOC110021806	uncharacterized LOC110021806	uncharacterized protein LOC110021806
green	LOC110021941	enolase 2	enolase 2
green	LOC110022085	tubulin beta-1 chain	tubulin beta-1 chain
green	LOC110022137	microtubule-associated protein RP/EB family member 1C	microtubule-associated protein RP/EB family member 1C
green	LOC110022140	60S ribosomal protein L22-3-like	60S ribosomal protein L22-3-like
green	LOC110022183	uncharacterized LOC110022183	LOW QUALITY PROTEIN: uncharacterized protein LOC110022183
green	LOC110022187	pentatricopeptide repeat-containing protein At1g74750-like	pentatricopeptide repeat-containing protein At1g74750-like
green	LOC110022254	14-3-3-like protein D	14-3-3-like protein D
green	LOC110022398	ribonuclease TUDOR 1-like	ribonuclease TUDOR 1-like
green	LOC110022426	protein phosphatase 2C 32	protein phosphatase 2C 32
green	LOC110022509	60S acidic ribosomal protein P0-like	60S acidic ribosomal protein P0-like
green	LOC110022535	60S ribosomal protein L4-1-like	60S ribosomal protein L4-1-like
green	LOC110022538	protein transport protein SEC23	protein transport protein SEC23
green	LOC110022652	G2/mitotic-specific cyclin S13-7-like	G2/mitotic-specific cyclin S13-7-like
green	LOC110022660	calcium-dependent protein kinase 2-like	calcium-dependent protein kinase 2-like
green	LOC110022675	60S ribosomal protein L8	60S ribosomal protein L8
green	LOC110022692	inositol-3-phosphate synthase-like	LOW QUALITY PROTEIN: inositol-3-phosphate synthase-like
green	LOC110022709	DNA topoisomerase 2	DNA topoisomerase 2
green	LOC110022777	ATP-dependent DNA helicase SRS2-like protein At4g25120	ATP-dependent DNA helicase SRS2-like protein At4g25120
green	LOC110022815	uncharacterized LOC110022815	uncharacterized protein LOC110022815
green	LOC110022854	ATPase family AAA domain-containing protein 3-like	ATPase family AAA domain-containing protein 3-like
green	LOC110022880	factor of DNA methylation 1-like	factor of DNA methylation 1-like
green	LOC110022990	60S ribosomal protein L10a-like	60S ribosomal protein L10a-like
green	LOC110023089	protein FLX-like 2	protein FLX-like 2
green	LOC110023129	hsp70-Hsp90 organizing protein 3-like	hsp70-Hsp90 organizing protein 3-like
green	LOC110023135	probable cytosolic oligopeptidase A	organellar oligopeptidase A, chloroplastic/mitochondrial-like|probable cytosolic oligopeptidase A
green	LOC110023217	omega-3 fatty acid desaturase, chloroplastic-like	omega-3 fatty acid desaturase, chloroplastic-like
green	LOC110023262	elongation factor 1-alpha	elongation factor 1-alpha
green	LOC110023271	putative serine/threonine-protein kinase-like protein CCR3	LOW QUALITY PROTEIN: putative serine/threonine-protein kinase-like protein CCR3
green	LOC110023392	T-complex protein 1 subunit zeta 1	T-complex protein 1 subunit zeta 1
green	LOC110023441	ADP,ATP carrier protein 1, mitochondrial-like	ADP,ATP carrier protein 1, mitochondrial-like
green	LOC110023642	DNA (cytosine-5)-methyltransferase 1B-like	DNA (cytosine-5)-methyltransferase 1B-like
green	LOC110023679	pyruvate, phosphate dikinase 1, chloroplastic	pyruvate, phosphate dikinase 1, chloroplastic
green	LOC110023784	tubulin alpha-3 chain-like	tubulin alpha-3 chain-like
green	LOC110023859	E3 ubiquitin-protein ligase RNF5	E3 ubiquitin-protein ligase RNF5
green	LOC110024052	40S ribosomal protein S11	40S ribosomal protein S11
green	LOC110024059	26S proteasome non-ATPase regulatory subunit 1 homolog A-like	26S proteasome non-ATPase regulatory subunit 1 homolog A-like
green	LOC110024214	protein tesmin/TSO1-like CXC 3	protein tesmin/TSO1-like CXC 2|protein tesmin/TSO1-like CXC 3
green	LOC110024258	alpha-1,4 glucan phosphorylase L isozyme, chloroplastic/amyloplastic-like	LOW QUALITY PROTEIN: alpha-1,4 glucan phosphorylase L isozyme, chloroplastic/amyloplastic-like
green	LOC110024534	uncharacterized LOC110024534	LOW QUALITY PROTEIN: uncharacterized protein LOC110024534
green	LOC110024573	uncharacterized LOC110024573	uncharacterized protein LOC110024573
green	LOC110024591	26S proteasome regulatory subunit 4 homolog A	26S proteasome regulatory subunit 4 homolog A
green	LOC110024703	proline--tRNA ligase, cytoplasmic	proline--tRNA ligase, cytoplasmic
green	LOC110024706	protein TPX2	protein TPX2
green	LOC110024942	zinc finger CCCH domain-containing protein 4-like	LOW QUALITY PROTEIN: zinc finger CCCH domain-containing protein 4-like
green	LOC110025000	elongation factor 1-alpha-like	elongation factor 1-alpha-like
green	LOC110025025	homeobox-leucine zipper protein HOX20-like	homeobox-leucine zipper protein HOX20-like
green	LOC110025176	sugar transport protein 8-like	LOW QUALITY PROTEIN: sugar transport protein 8-like
green	LOC110025283	40S ribosomal protein S14-like	40S ribosomal protein S14-like
green	LOC110025291	ferredoxin, root R-B2-like	ferredoxin, root R-B2-like
green	LOC110025344	exocyst complex component EXO84C	exocyst complex component EXO84C
green	LOC110025451	monothiol glutaredoxin-S11	monothiol glutaredoxin-S11
green	LOC110025568	NPL4-like protein 2	NPL4-like protein 2
green	LOC110025570	GPN-loop GTPase 3	GPN-loop GTPase 3
green	LOC110025602	60S ribosomal protein L3	60S ribosomal protein L3
green	LOC110025659	60S ribosomal protein L35a-3	60S ribosomal protein L35a-3
green	LOC110025715	protein FREE1-like	protein FREE1-like
green	LOC110025718	G2/mitotic-specific cyclin-2-like	LOW QUALITY PROTEIN: G2/mitotic-specific cyclin-2-like
green	LOC110025753	DNA-binding protein MNB1B-like	DNA-binding protein MNB1B-like
green	LOC110025774	nucleolin-like	nucleolin-like
green	LOC110025856	14-3-3-like protein C	14-3-3-like protein C
green	LOC110025895	T-complex protein 1 subunit beta	T-complex protein 1 subunit beta
green	LOC110025903	40S ribosomal protein S15-like	40S ribosomal protein S15-like
green	LOC110025930	heat shock protein 81-1	heat shock protein 81-1
green	LOC110025949	uncharacterized LOC110025949	uncharacterized protein LOC110025949
green	LOC110026016	probable choline kinase 2	probable choline kinase 2
green	LOC110026120	stearoyl-[acyl-carrier-protein] 9-desaturase 5, chloroplastic-like	stearoyl-[acyl-carrier-protein] 9-desaturase 5, chloroplastic-like
green	LOC110026131	ranBP2-type zinc finger protein At1g67325	ranBP2-type zinc finger protein At1g67325
green	LOC110026234	H/ACA ribonucleoprotein complex subunit 4	H/ACA ribonucleoprotein complex subunit 4
green	LOC110026413	2-oxoglutarate dehydrogenase, mitochondrial-like	2-oxoglutarate dehydrogenase, mitochondrial-like
green	LOC110026426	calcium-dependent protein kinase 2-like	calcium-dependent protein kinase 2-like
green	LOC110026491	60S ribosomal protein L35	60S ribosomal protein L35
green	LOC110026763	protein argonaute 4B-like	protein argonaute 4B-like
green	LOC110026919	ribonucleoside-diphosphate reductase large subunit-like	ribonucleoside-diphosphate reductase large subunit-like
green	LOC110027044	tubulin-folding cofactor D-like	tubulin-folding cofactor D-like
green	LOC110027129	DEAD-box ATP-dependent RNA helicase 8-like	DEAD-box ATP-dependent RNA helicase 8-like
green	LOC110027137	GDSL esterase/lipase LTL1-like	GDSL esterase/lipase LTL1-like
green	LOC110027277	heat shock protein 81-1-like	heat shock protein 81-1-like
green	LOC110027666	60S ribosomal protein L15-1	60S ribosomal protein L15-1
green	LOC110027684	uncharacterized LOC110027684	uncharacterized protein LOC110027684
green	LOC110027687	probable 60S ribosomal protein L14	probable 60S ribosomal protein L14
green	LOC110027753	40S ribosomal protein S8-like	40S ribosomal protein S8-like
green	LOC110027791	guanine nucleotide exchange factor SPIKE 1	guanine nucleotide exchange factor SPIKE 1
green	LOC110027946	40S ribosomal protein S10-1-like	40S ribosomal protein S10-1-like
green	LOC110027977	primary amine oxidase	uncharacterized protein LOC110027977
green	LOC110027978	nuclear pore complex protein NUP96	nuclear pore complex protein NUP96
green	LOC110028002	ubiquitin carboxyl-terminal hydrolase 25	ubiquitin carboxyl-terminal hydrolase 25
green	LOC110028019	nucleolin	nucleolin
green	LOC110028032	bidirectional sugar transporter SWEET6b-like	bidirectional sugar transporter SWEET6b-like
green	LOC110028067	histone H2B.5-like	histone H2B.5-like
green	LOC110028335	fructose-bisphosphate aldolase 1, cytoplasmic-like	fructose-bisphosphate aldolase 1, cytoplasmic-like
green	LOC110028340	importin subunit beta-1-like	LOW QUALITY PROTEIN: importin subunit beta-1-like
green	LOC110028348	zinc finger CCCH domain-containing protein 33-like	zinc finger CCCH domain-containing protein 33-like
green	LOC110028529	uncharacterized LOC110028529	uncharacterized protein LOC110028529
green	LOC110028537	60S ribosomal protein L28-2-like	60S ribosomal protein L28-2-like
green	LOC110028580	UPF0481 protein At3g47200-like	UPF0481 protein At3g47200-like
green	LOC110028660	kinesin-like protein KIN-10A	LOW QUALITY PROTEIN: kinesin-like protein KIN-10A
green	LOC110028773	tubulin beta chain	tubulin beta chain
green	LOC110028792	MADS-box transcription factor 16-like	MADS-box transcription factor 16-like|MADS box transcription factor
green	LOC110028875	kinesin-like protein KIN-14R	kinesin-like protein KIN-14R
green	LOC110028889	1,4-alpha-glucan-branching enzyme 1, chloroplastic/amyloplastic-like	1,4-alpha-glucan-branching enzyme 1, chloroplastic/amyloplastic-like
green	LOC110028933	protein transport protein Sec24-like At3g07100	protein transport protein Sec24-like At3g07100
green	LOC110028954	serine/arginine-rich splicing factor SC35	serine/arginine-rich splicing factor SC35
green	LOC110028971	40S ribosomal protein S6-like	40S ribosomal protein S6-like
green	LOC110028981	40S ribosomal protein S9-2-like	40S ribosomal protein S9-2-like
green	LOC110028996	mitogen-activated protein kinase kinase kinase 1-like	mitogen-activated protein kinase kinase kinase 1-like
green	LOC110029193	histone H4	histone H4
green	LOC110029206	T-complex protein 1 subunit theta	T-complex protein 1 subunit theta
green	LOC110029257	glycine-rich RNA-binding protein RZ1C-like	glycine-rich RNA-binding protein RZ1C-like
green	LOC110029348	acyl-protein thioesterase 2-like	acyl-protein thioesterase 2-like
green	LOC110029390	probable transcription factor PosF21	probable transcription factor PosF21
green	LOC110029429	KH domain-containing protein At4g18375	KH domain-containing protein At4g18375
green	LOC110029455	trafficking protein particle complex II-specific subunit 130 homolog	trafficking protein particle complex II-specific subunit 130 homolog
green	LOC110029501	UBP1-associated protein 2A-like	UBP1-associated protein 2A-like
green	LOC110029592	GATA transcription factor 5-like	GATA transcription factor 5-like
green	LOC110029695	protein IQ-DOMAIN 1-like	protein IQ-DOMAIN 1-like
green	LOC110029753	probable serine/threonine-protein kinase PBL21	probable serine/threonine-protein kinase PBL21
green	LOC110029965	mitochondrial-processing peptidase subunit alpha-like	mitochondrial-processing peptidase subunit alpha-like
green	LOC110030036	probable protein phosphatase 2C 57	probable protein phosphatase 2C 57
green	LOC110030054	ubiquitin-40S ribosomal protein S27a-like	ubiquitin-40S ribosomal protein S27a-like
green	LOC110030128	lycopene epsilon cyclase, chloroplastic	lycopene epsilon cyclase, chloroplastic
green	LOC110030185	40S ribosomal protein S9-2	40S ribosomal protein S9-2
green	LOC110030329	ubiquitin-40S ribosomal protein S27a	ubiquitin-40S ribosomal protein S27a
green	LOC110030333	dihydrolipoyl dehydrogenase, mitochondrial-like	dihydrolipoyl dehydrogenase, mitochondrial-like
green	LOC110030343	ras-related protein RABH1b	ras-related protein RABH1b
green	LOC110030358	G2/mitotic-specific cyclin S13-7-like	G2/mitotic-specific cyclin S13-7-like
green	LOC110030367	26S protease regulatory subunit 8 homolog A-like	26S protease regulatory subunit 8 homolog A-like
green	LOC110030400	heterogeneous nuclear ribonucleoprotein A3 homolog 2	heterogeneous nuclear ribonucleoprotein A3 homolog 2
green	LOC110030502	uncharacterized protein At4g15545-like	uncharacterized protein At4g15545-like
green	LOC110030665	ABC transporter F family member 4	ABC transporter F family member 4
green	LOC110030690	uncharacterized LOC110030690	uncharacterized protein LOC110030690
green	LOC110030916	60S ribosomal protein L23A	60S ribosomal protein L23A
green	LOC110030967	40S ribosomal protein S4-like	40S ribosomal protein S4-like
green	LOC110031054	DNA-binding protein SMUBP-2	DNA-binding protein SMUBP-2
green	LOC110031073	pyruvate kinase, cytosolic isozyme	pyruvate kinase, cytosolic isozyme
green	LOC110031122	eukaryotic initiation factor 4A-6	eukaryotic initiation factor 4A-6
green	LOC110031170	60S ribosomal protein L17-like	LOW QUALITY PROTEIN: 60S ribosomal protein L17-like
green	LOC110031259	protein FLX-like 3	LOW QUALITY PROTEIN: protein FLX-like 3
green	LOC110031326	60S acidic ribosomal protein P2-2-like	60S acidic ribosomal protein P2-2-like
green	LOC110031386	60S ribosomal protein L11	60S ribosomal protein L11
green	LOC110031420	chaperonin CPN60-2, mitochondrial	chaperonin CPN60-2, mitochondrial
green	LOC110031509	protein arginine N-methyltransferase PRMT10	protein arginine N-methyltransferase PRMT10
green	LOC110031553	terpene synthase 10-like	terpene synthase 10-like
green	LOC110031727	60S ribosome subunit biogenesis protein NIP7 homolog	60S ribosome subunit biogenesis protein NIP7 homolog
green	LOC110031737	ADP-ribosylation factor GTPase-activating protein AGD3-like	ADP-ribosylation factor GTPase-activating protein AGD3-like
green	LOC110031769	uncharacterized LOC110031769	uncharacterized protein LOC110031769
green	LOC110031897	uncharacterized LOC110031897	uncharacterized protein LOC110031897
green	LOC110031898	peptidyl-prolyl cis-trans isomerase CYP40	peptidyl-prolyl cis-trans isomerase CYP40
green	LOC110031905	protein DEK-like	protein DEK-like
green	LOC110031960	MADS-box protein CMB1-like	MADS-box protein CMB1-like|SEPALLATA-like MADS-box protein 2
green	LOC110031983	60S ribosomal protein L13a-2	60S ribosomal protein L13a-2
green	LOC110032033	kinesin-like protein KIN-7L	kinesin-like protein KIN-7L
green	LOC110032322	dihydroceramide fatty acyl 2-hydroxylase FAH1-like	dihydroceramide fatty acyl 2-hydroxylase FAH1-like
green	LOC110032368	uncharacterized LOC110032368	uncharacterized protein LOC110032368
green	LOC110032404	uncharacterized LOC110032404	uncharacterized protein LOC110032404
green	LOC110032496	polyadenylate-binding protein 2-like	polyadenylate-binding protein 2-like
green	LOC110032537	uncharacterized LOC110032537	uncharacterized protein LOC110032537
green	LOC110032578	uncharacterized LOC110032578	uncharacterized protein LOC110032578
green	LOC110032588	ribosomal L1 domain-containing protein 1-like	ribosomal L1 domain-containing protein 1-like
green	LOC110032744	enoyl-CoA delta isomerase 2, peroxisomal-like	enoyl-CoA delta isomerase 2, peroxisomal-like
green	LOC110032754	la protein 1	la protein 1
green	LOC110032808	serine/threonine-protein kinase Aurora-1-like	serine/threonine-protein kinase Aurora-1-like
green	LOC110032974	T-complex protein 1 subunit delta-like	LOW QUALITY PROTEIN: T-complex protein 1 subunit delta-like
green	LOC110033069	methyltransferase-like protein 1	methyltransferase-like protein 1
green	LOC110033205	multiple organellar RNA editing factor 8, chloroplastic/mitochondrial-like	multiple organellar RNA editing factor 8, chloroplastic/mitochondrial-like
green	LOC110033252	syntaxin-related protein KNOLLE	syntaxin-related protein KNOLLE
green	LOC110033270	60S ribosomal protein L31-like	60S ribosomal protein L31-like
green	LOC110033314	scarecrow-like protein 6	LOW QUALITY PROTEIN: scarecrow-like protein 6
green	LOC110033321	rho GDP-dissociation inhibitor 1	rho GDP-dissociation inhibitor 1
green	LOC110033411	40S ribosomal protein SA-like	LOW QUALITY PROTEIN: 40S ribosomal protein SA-like
green	LOC110033635	60S ribosomal protein L18a-2	60S ribosomal protein L18a-2
green	LOC110033695	2-methylene-furan-3-one reductase-like	LOW QUALITY PROTEIN: 2-methylene-furan-3-one reductase-like
green	LOC110033718	cyanidin 3-O-rutinoside 5-O-glucosyltransferase-like	cyanidin 3-O-rutinoside 5-O-glucosyltransferase-like
green	LOC110033727	14-3-3-like protein B	14-3-3-like protein B
green	LOC110033971	triosephosphate isomerase, cytosolic	triosephosphate isomerase, cytosolic
green	LOC110034027	elongation factor 2	elongation factor 2
green	LOC110034031	uncharacterized LOC110034031	uncharacterized protein LOC110034031
green	LOC110034034	40S ribosomal protein S24-1	40S ribosomal protein S24-1
green	LOC110034158	programmed cell death protein 7-like	programmed cell death protein 7-like
green	LOC110034398	ferredoxin-dependent glutamate synthase-like	ferredoxin-dependent glutamate synthase-like
green	LOC110034641	calcium-dependent protein kinase 3-like	LOW QUALITY PROTEIN: calcium-dependent protein kinase 3-like
green	LOC110034716	stromal 70 kDa heat shock-related protein, chloroplastic-like	stromal 70 kDa heat shock-related protein, chloroplastic-like
green	LOC110034729	tubulin alpha-1 chain-like	tubulin alpha-1 chain-like
green	LOC110034839	2-Cys peroxiredoxin BAS1, chloroplastic-like	2-Cys peroxiredoxin BAS1, chloroplastic-like
green	LOC110034937	ubiquitin-activating enzyme E1 2-like	ubiquitin-activating enzyme E1 2-like
green	LOC110035340	uncharacterized LOC110035340	uncharacterized protein LOC110035340
green	LOC110035430	uncharacterized LOC110035430	uncharacterized protein LOC110035430
green	LOC110035437	peroxisomal fatty acid beta-oxidation multifunctional protein-like	peroxisomal fatty acid beta-oxidation multifunctional protein-like
green	LOC110035516	phosphoglycerate kinase, cytosolic-like	LOW QUALITY PROTEIN: phosphoglycerate kinase, cytosolic-like
green	LOC110035730	UDP-glucose 6-dehydrogenase 4	UDP-glucose 6-dehydrogenase 4
green	LOC110035871	polyadenylate-binding protein RBP45-like	polyadenylate-binding protein RBP45-like
green	LOC110035991	uncharacterized LOC110035991	uncharacterized protein LOC110035991
green	LOC110036009	serine/threonine-protein kinase RUNKEL	serine/threonine-protein kinase RUNKEL
green	LOC110036050	replication protein A 70 kDa DNA-binding subunit B	replication protein A 70 kDa DNA-binding subunit B
green	LOC110036060	3-ketoacyl-CoA thiolase 2, peroxisomal-like	3-ketoacyl-CoA thiolase 2, peroxisomal-like
green	LOC110036079	glycine-rich RNA-binding protein RZ1A	glycine-rich RNA-binding protein RZ1A
green	LOC110036227	60S acidic ribosomal protein P1-like	60S acidic ribosomal protein P1-like
green	LOC110036523	heat shock 70 kDa protein, mitochondrial	heat shock 70 kDa protein, mitochondrial
green	LOC110036560	formate--tetrahydrofolate ligase	formate--tetrahydrofolate ligase
green	LOC110036606	allene oxide synthase 2-like	allene oxide synthase 2-like
green	LOC110036662	nuclear pore complex protein NUP133	nuclear pore complex protein NUP133
green	LOC110036796	probable phospholipid hydroperoxide glutathione peroxidase	probable phospholipid hydroperoxide glutathione peroxidase
green	LOC110036950	nuclear polyadenylated RNA-binding protein 4-like	nuclear polyadenylated RNA-binding protein 4-like
green	LOC110036961	UBP1-associated protein 2C-like	UBP1-associated protein 2C-like
green	LOC110037202	T-complex protein 1 subunit eta	T-complex protein 1 subunit eta
green	LOC110037409	UBP1-associated protein 2B-like	UBP1-associated protein 2B-like
green	LOC110037514	kinesin-like protein KIN-7A	kinesin-like protein KIN-7A
green	LOC110037524	protein LATERAL ROOT PRIMORDIUM 1-like	protein LATERAL ROOT PRIMORDIUM 1-like
green	LOC110037542	glycine-rich protein 2-like	glycine-rich protein 2-like
green	LOC110037579	uncharacterized LOC110037579	uncharacterized protein LOC110037579
green	LOC110037620	proline iminopeptidase	uncharacterized protein LOC110037620
green	LOC110037665	uncharacterized LOC110037665	uncharacterized protein LOC110037665
green	LOC110038009	cell division cycle protein 48 homolog	cell division cycle protein 48 homolog
green	LOC110038026	ATP synthase subunit beta, mitochondrial	ATP synthase subunit beta, mitochondrial
green	LOC110038493	serine/threonine-protein phosphatase 2A 65 kDa regulatory subunit A	serine/threonine-protein phosphatase 2A 65 kDa regulatory subunit A beta isoform
green	LOC110038578	polyadenylate-binding protein 2-like	polyadenylate-binding protein 2-like
green	LOC110038623	dof zinc finger protein DOF5.3-like	dof zinc finger protein DOF5.3-like
green	LOC110038791	transcription elongation factor SPT6-like	transcription elongation factor SPT6-like
green	LOC110038795	uncharacterized LOC110038795	uncharacterized protein LOC110038795
green	LOC110038927	guanine nucleotide-binding protein subunit beta-like protein A	guanine nucleotide-binding protein subunit beta-like protein A
green	LOC110038936	eukaryotic initiation factor 4A-3	eukaryotic initiation factor 4A-3
green	LOC110038978	uncharacterized LOC110038978	uncharacterized protein LOC110038978
green	LOC110039029	CBL-interacting protein kinase 19-like	CBL-interacting protein kinase 19-like
green	LOC110039053	uncharacterized LOC110039053	uncharacterized protein LOC110039053
green	LOC110039128	40S ribosomal protein S26-2-like	40S ribosomal protein S26-2-like
green	LOC110039143	protein PAT1 homolog 1-like	protein PAT1 homolog 1-like
green	LOC110039193	40S ribosomal protein S19-1-like	40S ribosomal protein S19-1-like
green	LOC110039227	increased DNA methylation 1-like	increased DNA methylation 1-like
green	LOC110039269	eukaryotic translation initiation factor 3 subunit I-like	eukaryotic translation initiation factor 3 subunit I-like
green	LOC110039278	eukaryotic translation initiation factor 5B-like	eukaryotic translation initiation factor 5B-like
green	LOC110039352	40S ribosomal protein S15a	40S ribosomal protein S15a
green	LOC110039355	inosine-5'-monophosphate dehydrogenase-like	LOW QUALITY PROTEIN: inosine-5'-monophosphate dehydrogenase-like
green	LOC110039451	60S ribosomal protein L37a	60S ribosomal protein L37a
green	LOC110039473	dnaJ protein homolog	dnaJ protein homolog

## Sheet: tan
	Symbol	description	other_designations
tan	LOC110018294		fructose-1,6-bisphosphatase, chloroplastic	fructose-1,6-bisphosphatase, chloroplastic
tan	LOC110018296		sedoheptulose-1,7-bisphosphatase, chloroplastic	sedoheptulose-1,7-bisphosphatase, chloroplastic
tan	LOC110018784		uncharacterized LOC110018784	uncharacterized protein LOC110018784
tan	LOC110018909		CRIB domain-containing protein RIC4-like	CRIB domain-containing protein RIC4-like
tan	LOC110018947		phosphoribulokinase, chloroplastic	phosphoribulokinase, chloroplastic
tan	LOC110019854		probable F-box protein At2g36090	probable F-box protein At2g36090
tan	LOC110020108		F-box/kelch-repeat protein SKIP25	F-box/kelch-repeat protein SKIP25
tan	LOC110020484		putative S-adenosyl-L-methionine-dependent methyltransferase SAV_474/SAV474	uncharacterized protein LOC110020484
tan	LOC110021052		plastocyanin-like	plastocyanin-like
tan	LOC110021300		calvin cycle protein CP12-1, chloroplastic-like	calvin cycle protein CP12-1, chloroplastic-like
tan	LOC110021313		VQ motif-containing protein 4-like	VQ motif-containing protein 4-like
tan	LOC110021400		protein TIC 62, chloroplastic	protein TIC 62, chloroplastic
tan	LOC110021452		expansin-A10-like	expansin-A10-like
tan	LOC110021757		uncharacterized LOC110021757	uncharacterized protein LOC110021757
tan	LOC110022084		uncharacterized LOC110022084	uncharacterized protein LOC110022084
tan	LOC110022625		protein ALP1-like	protein ALP1-like
tan	LOC110022681		uncharacterized LOC110022681	uncharacterized protein LOC110022681
tan	LOC110022713		uncharacterized LOC110022713	uncharacterized protein LOC110022713
tan	LOC110023535		glutamate--glyoxylate aminotransferase 2-like	glutamate--glyoxylate aminotransferase 2-like
tan	LOC110023975		chitinase 2-like	chitinase 2-like
tan	LOC110024030		mitogen-activated protein kinase kinase kinase ANP1-like	mitogen-activated protein kinase kinase kinase ANP1-like
tan	LOC110024540		transcription termination factor MTERF9, chloroplastic	transcription termination factor MTERF9, chloroplastic
tan	LOC110024618		WRKY transcription factor WRKY51-like	WRKY transcription factor WRKY51-like
tan	LOC110024718		peptidyl-prolyl cis-trans isomerase FKBP13, chloroplastic-like	peptidyl-prolyl cis-trans isomerase FKBP13, chloroplastic-like
tan	LOC110024895		E3 ubiquitin-protein ligase RDUF1-like	E3 ubiquitin-protein ligase RDUF1-like
tan	LOC110024990		ethylene-responsive transcription factor ERF109-like	ethylene-responsive transcription factor ERF109-like
tan	LOC110025190		V-type proton ATPase catalytic subunit A	V-type proton ATPase catalytic subunit A
tan	LOC110025365		photosystem I subunit O	photosystem I subunit O
tan	LOC110025424		uncharacterized sugar kinase slr0537-like	uncharacterized protein LOC110025424
tan	LOC110025629		ferritin-4, chloroplastic-like	ferritin-4, chloroplastic-like
[truncated: 72 more rows]

## Sheet: red
	Symbol		description	other_designations
[truncated: 240 more rows]

[truncated: 5 more sheets: purple, black, pink, magenta, cyan]
