# Supplementary material for: Modular control of orchid beauty: co-expression networks orchestrate organ development and evolution in Phalaenopsis flower
Source: Plant Mol Biol. 2026 May 28;116(3):57. doi: 10.1007/s11103-026-01711-z (PMC13219088; doi:10.1007/s11103-026-01711-z)
Supplement: Supplementary file 9 — Supplementary Material S4 [file 11103_2026_1711_MOESM9_ESM.xlsx]

## Sheet: MYB_TFmatrixID_1209
Input Sequence	TFBS ID	Position	Strand	Sequence
LOC110037298	TFmatrixID_1209	143	+	atataaatatatTAGGTatat
LOC110037298	TFmatrixID_1209	826	+	ataggataatttTAGGTggta
LOC110037298	TFmatrixID_1209	1350	-	aataACCTAaaaataacccca
LOC110037298	TFmatrixID_1209	2868	-	tccaACCTAaccttcctcacc
LOC110038151	TFmatrixID_1209	420	+	gaaattaaaaatTAGGTggcg
LOC110019740	TFmatrixID_1209	569	+	ttaaaaagaaaaTAGGTcaga
LOC110038738	TFmatrixID_1209	2149	-	aaacACCTAaccccatattca
LOC110038738	TFmatrixID_1209	2189	-	aacaACCTAataatcagggtt
LOC110024997	TFmatrixID_1209	252	-	taacACCTAaactttaaattt
LOC110024997	TFmatrixID_1209	281	-	taccACCTAagactttcgaaa
LOC110024997	TFmatrixID_1209	2058	-	tcacACCTAcattatagtctt
LOC110024997	TFmatrixID_1209	2900	-	tttcACCTAccgttctgcccc
LOC110036343	TFmatrixID_1209	2261	-	caaaACCTActtgatggatga
LOC110036343	TFmatrixID_1209	2375	-	tttgACCTAacaatttcctag
LOC110036343	TFmatrixID_1209	2902	+	agtgtactttatTAGGTtctc
LOC110032432	TFmatrixID_1209	14	-	aattACCTAccacctaaattt
LOC110032432	TFmatrixID_1209	21	-	taccACCTAaatttcaatttt
LOC110032432	TFmatrixID_1209	1623	+	ccacaccattgtTAGGTagtt

## Sheet: MYB_TFmatrixID_1221
Input Sequence	TFBS ID	Position	Strand	Sequence
LOC110037298	TFmatrixID_1221	189	-	ccAACAAttat
LOC110037298	TFmatrixID_1221	2253	-	acAACAAataa
LOC110038151	TFmatrixID_1221	2629	+	tagcTTGTTgg
LOC110019740	TFmatrixID_1221	650	-	acAACAAaatt
LOC110019740	TFmatrixID_1221	1610	-	tcAACAAccaa
LOC110038738	TFmatrixID_1221	1396	+	gaacTTGTTgt
LOC110038738	TFmatrixID_1221	2144	-	acAACAAacac
LOC110038738	TFmatrixID_1221	2205	+	gggtTTGTTgt
LOC110038738	TFmatrixID_1221	2580	+	aaaaTTGTTgt
LOC110024997	TFmatrixID_1221	568	-	ccAACAAtgtt
LOC110024997	TFmatrixID_1221	2450	-	tcAACAActta
LOC110036343	TFmatrixID_1221	401	+	gaaaTTGTTgt
LOC110032432	TFmatrixID_1221	2101	-	gcAACAAagaa

## Sheet: NAC_TFmatrixID_1689
Input Sequence	TFBS ID	Position	Strand	Sequence
LOC110037298	TFmatrixID_1689	2944	-	cggcTTCCTtcca
LOC110038151	TFmatrixID_1689	591	-	tactTTCCTttat
LOC110019740	TFmatrixID_1689	597	+	attaAGGAAataa
LOC110019740	TFmatrixID_1689	2196	+	aagaAGGAAatgc
LOC110038738	TFmatrixID_1689	174	-	gagtTTCCTtcat
LOC110038738	TFmatrixID_1689	2044	-	atctTTCCTtctt
LOC110024997	TFmatrixID_1689	49	-	tactTTCCTtatt
LOC110024997	TFmatrixID_1689	893	+	aggaAGGAAagaa
LOC110024997	TFmatrixID_1689	2242	+	atcaAGGAAcctc
LOC110036343	TFmatrixID_1689	2430	+	aagaAGGAAtcac
LOC110032432	TFmatrixID_1689	2439	-	gtttTTCCTtcct

## Sheet: bHLH
Input Sequence	Input Motif Sequence	Position	Strand	Sequence
LOC110038151	CACGTG	1065	+	CACGTG
LOC110038151	CACGTG	1065	-	CACGTG
LOC110038151	CACGTG	1174	+	CACGTG
LOC110038151	CACGTG	1174	-	CACGTG
LOC110019740	CACGTG	2815	+	CACGTG
LOC110019740	CACGTG	2815	-	CACGTG
